# Supplementary material for: Geographical classification of malaria parasites through applying machine learning to whole genome sequence data
Source: Sci Rep. 2022 Dec 7;12:21150. doi: 10.1038/s41598-022-25568-6 (PMC9729610; doi:10.1038/s41598-022-25568-6)
Supplement: Supplementary file 1 — Supplementary Information 1. [file 41598_2022_25568_MOESM1_ESM.xlsx]

## Sheet: P_falciparum
S1 Table. The 5957 high quality P. falciparum isolates used in the study
Country	Identifier	Latitude	Longitude
Mauritania	ERR1081237	15.8208	-9.4145
Mauritania	ERR1081238	15.8208	-9.4145
Mauritania	ERR1081239	15.8208	-9.4145
Mauritania	ERR1081240	15.8208	-9.4145
Mauritania	ERR1081241	15.8208	-9.4145
Mauritania	ERR1081242	15.8208	-9.4145
Mauritania	ERR1081243	15.8208	-9.4145
Mauritania	ERR1081244	15.8208	-9.4145
Mauritania	ERR1081245	15.8208	-9.4145
Mauritania	ERR1081246	15.8208	-9.4145
Mauritania	ERR1081247	15.8208	-9.4145
Mauritania	ERR1081248	15.8208	-9.4145
Mauritania	ERR1099210	15.8208	-9.4145
Mauritania	ERR1099211	15.8208	-9.4145
Mauritania	ERR1099212	15.8208	-9.4145
Mauritania	ERR1099213	15.8208	-9.4145
Mauritania	ERR1081249	15.8208	-9.4145
Mauritania	ERR1081250	15.8208	-9.4145
Mauritania	ERR1081251	15.8208	-9.4145
Mauritania	ERR1081252	15.8208	-9.4145
Mauritania	ERR1081253	15.8208	-9.4145
Mauritania	ERR1081254	16.6629	-9.60365
Mauritania	ERR1099214	16.6629	-9.60365
Mauritania	ERR1081255	16.6629	-9.60365
Mauritania	ERR1081256	16.6629	-9.60365
Mauritania	ERR1081257	16.6629	-9.60365
Mauritania	ERR1099215	16.6629	-9.60365
Mauritania	ERR1081259	16.6629	-9.60365
Mauritania	ERR1081260	16.6629	-9.60365
Mauritania	ERR1081261	15.1587	-12.3464
Mauritania	ERR1081262	15.1587	-12.3464
Mauritania	ERR1081263	15.1587	-12.3464
Mauritania	ERR1081264	15.1587	-12.3464
Mauritania	ERR1081265	15.1587	-12.3464
Mauritania	ERR1081266	15.1587	-12.3464
Mauritania	ERR1081267	15.1587	-12.3464
Mauritania	ERR1081268	15.1587	-12.3464
Mauritania	ERR1081269	15.1587	-12.3464
Mauritania	ERR1081270	15.1587	-12.3464
Mauritania	ERR1081271	15.1587	-12.3464
Mauritania	ERR1081273	15.1587	-12.3464
Mauritania	ERR1081274	15.1587	-12.3464
Mauritania	ERR1081275	15.1587	-12.3464
Mauritania	ERR1081276	15.1587	-12.3464
Mauritania	ERR1081277	15.1587	-12.3464
Mauritania	ERR1081278	15.1587	-12.3464
Mauritania	ERR1081279	15.1587	-12.3464
Mauritania	ERR1081280	15.1587	-12.3464
Mauritania	ERR1081281	15.1587	-12.3464
Mauritania	ERR1081282	16.6144	-7.25989
Mauritania	ERR1081283	16.6144	-7.25989
Mauritania	ERR1081284	16.6144	-7.25989
Mauritania	ERR1081285	16.6144	-7.25989
Mauritania	ERR1081286	16.6144	-7.25989
Mauritania	ERR1081287	16.6144	-7.25989
Mauritania	ERR1106549	16.6144	-7.25989
Mauritania	ERR1106550	16.6144	-7.25989
Mauritania	ERR1106551	16.6144	-7.25989
Mauritania	ERR1106552	16.6144	-7.25989
Mauritania	ERR1106553	16.6144	-7.25989
Mauritania	ERR1106554	16.6144	-7.25989
Mauritania	ERR1099217	16.6144	-7.25989
Mauritania	ERR1106556	16.6144	-7.25989
Mauritania	ERR1106557	16.6144	-7.25989
Mauritania	ERR1106559	16.6144	-7.25989
Mauritania	ERR1106561	16.6144	-7.25989
Mauritania	ERR1106562	16.6144	-7.25989
Mauritania	ERR1106563	16.6144	-7.25989
Mauritania	ERR1106564	16.6144	-7.25989
Mauritania	ERR1106565	16.6144	-7.25989
Mauritania	ERR1106566	16.6144	-7.25989
Mauritania	ERR1106567	16.6144	-7.25989
Mauritania	ERR1106568	16.6144	-7.25989
Mauritania	ERR1106569	16.6144	-7.25989
Mauritania	ERR1106571	16.6144	-7.25989
Mauritania	ERR1106572	16.6144	-7.25989
Mauritania	ERR1106573	16.6144	-7.25989
Gambia	ERR211480	13.2748	-16.6409
Gambia	ERR216473	13.2748	-16.6409
Gambia	ERR023472	13.2748	-16.6409
Gambia	ERR199979	13.2748	-16.6409
Gambia	ERR023680	13.2748	-16.6409
Gambia	ERR018958	13.2748	-16.6409
Gambia	ERR018961	13.2748	-16.6409
Gambia	ERR023467	13.2748	-16.6409
Gambia	ERR023164	13.2748	-16.6409
Gambia	ERR211518	13.2748	-16.6409
Gambia	ERR023466	13.2748	-16.6409
Gambia	ERR023476	13.2748	-16.6409
Gambia	ERR023471	13.2748	-16.6409
Gambia	ERR199980	13.2748	-16.6409
Gambia	ERR019547	13.2748	-16.6409
Gambia	ERR022519	13.2748	-16.6409
Gambia	ERR022520	13.2748	-16.6409
Guinea	ERR063600	7.75386	-8.8187
Guinea	ERR211448	7.75386	-8.8187
Guinea	ERR055487	7.75386	-8.8187
Guinea	ERR063604	7.75386	-8.8187
Guinea	ERR055468	7.75386	-8.8187
Guinea	ERR211455	7.75386	-8.8187
Guinea	ERR063550	7.75386	-8.8187
Guinea	ERR063602	7.75386	-8.8187
Guinea	ERR063524	7.75386	-8.8187
Guinea	ERR063548	7.75386	-8.8187
Guinea	ERR063610	7.75386	-8.8187
Guinea	ERR055497	7.75386	-8.8187
Guinea	ERR059380	7.75386	-8.8187
Guinea	ERR055482	7.75386	-8.8187
Guinea	ERR055493	7.75386	-8.8187
Guinea	ERR063614	7.75386	-8.8187
Guinea	ERR063599	7.75386	-8.8187
Guinea	ERR055478	7.75386	-8.8187
Guinea	ERR055483	7.75386	-8.8187
Guinea	ERR063603	7.75386	-8.8187
Guinea	ERR063542	7.75386	-8.8187
Guinea	ERR059382	7.75386	-8.8187
Guinea	ERR059386	7.75386	-8.8187
Guinea	ERR063598	7.75386	-8.8187
Guinea	ERR223044	7.75386	-8.8187
Guinea	ERR055495	7.75386	-8.8187
Guinea	ERR063539	7.75386	-8.8187
Guinea	ERR059378	7.75386	-8.8187
Guinea	ERR059407	7.75386	-8.8187
Guinea	ERR063547	7.75386	-8.8187
Guinea	ERR063549	7.75386	-8.8187
Guinea	ERR063594	7.75386	-8.8187
Guinea	ERR055479	7.75386	-8.8187
Guinea	ERR063596	7.75386	-8.8187
Guinea	ERR063617	7.75386	-8.8187
Guinea	ERR216460	7.75386	-8.8187
Guinea	ERR063540	7.75386	-8.8187
Guinea	ERR059384	7.75386	-8.8187
Guinea	ERR059389	7.75386	-8.8187
Guinea	ERR059388	7.75386	-8.8187
Guinea	ERR063529	7.75386	-8.8187
Guinea	ERR059402	7.75386	-8.8187
Guinea	ERR055503	7.75386	-8.8187
Guinea	ERR055492	7.75386	-8.8187
Guinea	ERR055488	7.75386	-8.8187
Guinea	ERR063555	7.75386	-8.8187
Guinea	ERR063606	7.75386	-8.8187
Guinea	ERR059403	7.75386	-8.8187
Guinea	ERR063538	7.75386	-8.8187
Guinea	ERR059411	7.75386	-8.8187
Guinea	ERR063527	7.75386	-8.8187
Guinea	ERR059408	7.75386	-8.8187
Guinea	ERR059393	7.75386	-8.8187
Guinea	ERR063611	7.75386	-8.8187
Guinea	ERR063543	7.75386	-8.8187
Guinea	ERR063607	7.75386	-8.8187
Guinea	ERR063541	7.75386	-8.8187
Guinea	ERR063532	7.75386	-8.8187
Guinea	ERR059385	7.75386	-8.8187
Guinea	ERR059396	7.75386	-8.8187
Guinea	ERR063531	7.75386	-8.8187
Guinea	ERR063613	7.75386	-8.8187
Guinea	ERR063533	7.75386	-8.8187
Guinea	ERR063551	7.75386	-8.8187
Guinea	ERR059404	7.75386	-8.8187
Guinea	ERR063612	7.75386	-8.8187
Guinea	ERR059397	7.75386	-8.8187
Guinea	ERR059387	7.75386	-8.8187
Guinea	ERR059398	7.75386	-8.8187
Guinea	ERR059410	7.75386	-8.8187
Guinea	ERR059409	7.75386	-8.8187
Guinea	ERR059412	7.75386	-8.8187
Guinea	ERR059390	7.75386	-8.8187
Guinea	ERR055480	7.75386	-8.8187
Guinea	ERR055499	7.75386	-8.8187
Guinea	ERR059401	7.75386	-8.8187
Guinea	ERR055500	7.75386	-8.8187
Guinea	ERR063536	7.75386	-8.8187
Guinea	ERR063557	7.75386	-8.8187
Guinea	ERR055477	7.75386	-8.8187
Guinea	ERR055501	7.75386	-8.8187
Guinea	ERR055470	7.75386	-8.8187
Guinea	ERR055484	7.75386	-8.8187
Guinea	ERR063558	7.75386	-8.8187
Guinea	ERR063554	7.75386	-8.8187
Guinea	ERR063544	7.75386	-8.8187
Guinea	ERR063615	7.75386	-8.8187
Guinea	ERR055475	7.75386	-8.8187
Guinea	ERR059392	7.75386	-8.8187
Guinea	ERR059406	7.75386	-8.8187
Guinea	ERR055469	7.75386	-8.8187
Guinea	ERR063537	7.75386	-8.8187
Guinea	ERR055472	7.75386	-8.8187
Guinea	ERR059405	7.75386	-8.8187
Guinea	ERR059399	7.75386	-8.8187
Guinea	ERR055474	7.75386	-8.8187
Guinea	ERR055471	7.75386	-8.8187
Guinea	ERR055473	7.75386	-8.8187
Guinea	ERR063597	7.75386	-8.8187
Guinea	ERR055490	7.75386	-8.8187
Guinea	ERR063595	7.75386	-8.8187
Guinea	ERR055476	7.75386	-8.8187
Guinea	ERR063545	7.75386	-8.8187
Guinea	ERR059400	7.75386	-8.8187
Guinea	ERR063523	7.75386	-8.8187
Guinea	ERR063534	7.75386	-8.8187
Guinea	ERR055481	7.75386	-8.8187
Guinea	ERR059381	7.75386	-8.8187
Guinea	ERR059377	7.75386	-8.8187
Guinea	ERR055489	7.75386	-8.8187
Guinea	ERR063552	7.75386	-8.8187
Guinea	ERR055496	7.75386	-8.8187
Guinea	ERR063535	7.75386	-8.8187
Guinea	ERR059383	7.75386	-8.8187
Guinea	ERR063605	7.75386	-8.8187
Guinea	ERR211469	7.75386	-8.8187
Guinea	ERR055491	7.75386	-8.8187
Guinea	ERR055498	7.75386	-8.8187
Guinea	ERR063608	7.75386	-8.8187
Guinea	ERR063553	7.75386	-8.8187
Guinea	ERR590518	10.0438	-10.7351
Guinea	ERR590507	10.0438	-10.7351
Guinea	ERR590496	10.0438	-10.7351
Guinea	ERR590519	10.0438	-10.7351
Guinea	ERR403204	10.0438	-10.7351
Guinea	ERR403205	10.0438	-10.7351
Guinea	ERR590520	10.0438	-10.7351
Guinea	ERR590508	10.0438	-10.7351
Guinea	ERR590497	10.0438	-10.7351
Guinea	ERR590521	10.0438	-10.7351
Guinea	ERR403206	10.0438	-10.7351
Guinea	ERR590509	10.0438	-10.7351
Guinea	ERR403207	10.0438	-10.7351
Guinea	ERR403208	10.0438	-10.7351
Guinea	ERR590510	10.0438	-10.7351
Guinea	ERR590522	10.0438	-10.7351
Guinea	ERR590523	10.0438	-10.7351
Guinea	ERR590524	10.0438	-10.7351
Guinea	ERR590511	10.0438	-10.7351
Guinea	ERR590498	10.0438	-10.7351
Guinea	ERR590499	10.0438	-10.7351
Guinea	ERR590500	10.0438	-10.7351
Guinea	ERR590501	10.0438	-10.7351
Guinea	ERR590502	10.0438	-10.7351
Guinea	ERR590525	10.0438	-10.7351
Guinea	ERR590489	10.0438	-10.7351
Guinea	ERR590512	10.0438	-10.7351
Guinea	ERR590513	10.0438	-10.7351
Guinea	ERR590514	10.0438	-10.7351
Guinea	ERR403211	10.0438	-10.7351
Guinea	ERR590503	10.0438	-10.7351
Guinea	ERR403212	10.0438	-10.7351
Guinea	ERR590504	10.0438	-10.7351
Guinea	ERR590505	10.0438	-10.7351
Guinea	ERR590515	10.0438	-10.7351
Guinea	ERR590526	10.0438	-10.7351
Guinea	ERR590516	10.0438	-10.7351
Guinea	ERR403213	10.0438	-10.7351
Guinea	ERR590527	10.0438	-10.7351
Guinea	ERR590506	10.0438	-10.7351
Guinea	ERR590517	10.0438	-10.7351
Gambia	ERR1106504	13.3094	-14.2193
Gambia	ERR1106508	13.3094	-14.2193
Gambia	ERR1106509	13.3094	-14.2193
Gambia	ERR1106510	13.3094	-14.2193
Gambia	ERR1106511	13.3094	-14.2193
Gambia	ERR1106512	13.3094	-14.2193
Gambia	ERR1106513	13.3094	-14.2193
Gambia	ERR1106514	13.3094	-14.2193
Gambia	ERR1106515	13.3094	-14.2193
Gambia	ERR1106516	13.3094	-14.2193
Gambia	ERR1106517	13.3094	-14.2193
Gambia	ERR1106518	13.3094	-14.2193
Gambia	ERR1106519	13.3094	-14.2193
Gambia	ERR1106520	13.3094	-14.2193
Gambia	ERR1106521	13.3094	-14.2193
Gambia	ERR1106522	13.3094	-14.2193
Gambia	ERR1106523	13.3094	-14.2193
Gambia	ERR1106524	13.3094	-14.2193
Gambia	ERR1106525	13.3094	-14.2193
Gambia	ERR1106526	13.3094	-14.2193
Gambia	ERR1106527	13.3094	-14.2193
Gambia	ERR1106528	13.3094	-14.2193
Gambia	ERR1106529	13.3094	-14.2193
Gambia	ERR1106530	13.3094	-14.2193
Gambia	ERR1106531	13.3094	-14.2193
Gambia	ERR1106506	13.3094	-14.2193
Gambia	ERR1106507	13.3094	-14.2193
Gambia	ERR1106532	13.3094	-14.2193
Gambia	ERR1106533	13.3094	-14.2193
Gambia	ERR1106534	13.3094	-14.2193
Gambia	ERR1106535	13.3094	-14.2193
Gambia	ERR1106536	13.3094	-14.2193
Gambia	ERR1106537	13.3094	-14.2193
Gambia	ERR1106538	13.3094	-14.2193
Gambia	ERR1106540	13.3094	-14.2193
Gambia	ERR1106541	13.3094	-14.2193
Gambia	ERR1106542	13.3094	-14.2193
Gambia	ERR1106543	13.3094	-14.2193
Gambia	ERR1106544	13.3094	-14.2193
Gambia	ERR1106545	13.3094	-14.2193
Gambia	ERR1106546	13.3094	-14.2193
Gambia	ERR1106547	13.3094	-14.2193
Gambia	ERR1106548	13.3094	-14.2193
Gambia	ERR1099197	13.2748	-16.6409
Gambia	ERR1099198	13.2748	-16.6409
Gambia	ERR1099199	13.2748	-16.6409
Gambia	ERR1099200	13.2748	-16.6409
Gambia	ERR1099201	13.2748	-16.6409
Gambia	ERR1099202	13.2748	-16.6409
Gambia	ERR1099203	13.2748	-16.6409
Gambia	ERR1099204	13.2748	-16.6409
Gambia	ERR1099205	13.2748	-16.6409
Gambia	ERR1099206	13.2748	-16.6409
Gambia	ERR1099207	13.2748	-16.6409
Gambia	ERR1081193	13.2748	-16.6409
Gambia	ERR1081194	13.2748	-16.6409
Gambia	ERR1081195	13.2748	-16.6409
Gambia	ERR1081196	13.2748	-16.6409
Gambia	ERR1081197	13.2748	-16.6409
Gambia	ERR1081198	13.2748	-16.6409
Gambia	ERR1081199	13.2748	-16.6409
Gambia	ERR1081200	13.2748	-16.6409
Gambia	ERR1081201	13.2748	-16.6409
Gambia	ERR1081202	13.2748	-16.6409
Gambia	ERR1081203	13.2748	-16.6409
Gambia	ERR1081204	13.2748	-16.6409
Gambia	ERR1081205	13.2748	-16.6409
Gambia	ERR1081206	13.2748	-16.6409
Gambia	ERR1081207	13.2748	-16.6409
Gambia	ERR1081208	13.2748	-16.6409
Gambia	ERR1081209	13.2748	-16.6409
Gambia	ERR1081211	13.2748	-16.6409
Gambia	ERR1081212	13.2748	-16.6409
Gambia	ERR1081213	13.2748	-16.6409
Gambia	ERR1081214	13.2748	-16.6409
Gambia	ERR1081215	13.2748	-16.6409
Gambia	ERR1081216	13.2748	-16.6409
Gambia	ERR1081217	13.2748	-16.6409
Gambia	ERR1081218	13.2748	-16.6409
Gambia	ERR1081219	13.2748	-16.6409
Gambia	ERR1081220	13.2748	-16.6409
Gambia	ERR1081221	13.2748	-16.6409
Gambia	ERR1081222	13.2748	-16.6409
Gambia	ERR1081223	13.2748	-16.6409
Gambia	ERR1081224	13.2748	-16.6409
Gambia	ERR1081226	13.2748	-16.6409
Gambia	ERR1081227	13.3094	-14.2193
Gambia	ERR1081228	13.3094	-14.2193
Gambia	ERR1081230	13.3094	-14.2193
Gambia	ERR1081231	13.3094	-14.2193
Gambia	ERR1081233	13.3094	-14.2193
Gambia	ERR1081234	13.3094	-14.2193
Gambia	ERR1081235	13.3094	-14.2193
Gambia	ERR1081236	13.3094	-14.2193
Gambia	ERR1099196	13.3094	-14.2193
Gambia	ERR1138758	13.3094	-14.2193
Gambia	ERR1138759	13.3094	-14.2193
Gambia	ERR1138760	13.3094	-14.2193
Gambia	ERR1138761	13.3094	-14.2193
Gambia	ERR1138762	13.3094	-14.2193
Gambia	ERR1138763	13.3094	-14.2193
Gambia	ERR1138764	13.3094	-14.2193
Gambia	ERR1138765	13.3094	-14.2193
Gambia	ERR1138766	13.3094	-14.2193
Gambia	ERR1138767	13.3094	-14.2193
Gambia	ERR1138768	13.3094	-14.2193
Gambia	ERR1138769	13.3094	-14.2193
Gambia	ERR1138770	13.3094	-14.2193
Gambia	ERR1138771	13.3094	-14.2193
Gambia	ERR1138772	13.3094	-14.2193
Gambia	ERR1138773	13.3094	-14.2193
Gambia	ERR1138774	13.3094	-14.2193
Gambia	ERR1138775	13.3094	-14.2193
Gambia	ERR1138777	13.3094	-14.2193
Gambia	ERR1138780	13.3094	-14.2193
Gambia	ERR1138781	13.3094	-14.2193
Gambia	ERR1138784	13.3094	-14.2193
Gambia	ERR1172496	13.3094	-14.2193
Gambia	ERR1138789	13.3094	-14.2193
Gambia	ERR1138790	13.3094	-14.2193
Gambia	ERR1138791	13.3094	-14.2193
Gambia	ERR1138792	13.3094	-14.2193
Gambia	ERR1138793	13.3094	-14.2193
Gambia	ERR1138794	13.3094	-14.2193
Gambia	ERR1138795	13.3094	-14.2193
Gambia	ERR1138796	13.3094	-14.2193
Gambia	ERR1138797	13.3094	-14.2193
Gambia	ERR1138798	13.3094	-14.2193
Gambia	ERR1138799	13.3094	-14.2193
Gambia	ERR1138800	13.3094	-14.2193
Gambia	ERR1138801	13.3094	-14.2193
Gambia	ERR1138802	13.3094	-14.2193
Gambia	ERR1138803	13.3094	-14.2193
Gambia	ERR1138804	13.3094	-14.2193
Gambia	ERR1172498	13.3094	-14.2193
Gambia	ERR1172484	13.3094	-14.2193
Gambia	ERR1172485	13.3094	-14.2193
Gambia	ERR1172499	13.3094	-14.2193
Gambia	ERR1172487	13.3094	-14.2193
Gambia	ERR1172488	13.3094	-14.2193
Gambia	ERR1172489	13.3094	-14.2193
Gambia	ERR1172490	13.3094	-14.2193
Gambia	ERR1172500	13.3094	-14.2193
Gambia	ERR1172491	13.3094	-14.2193
Gambia	ERR1172502	13.3094	-14.2193
Gambia	ERR1172493	13.3094	-14.2193
Gambia	ERR1172503	13.3094	-14.2193
Kenya	ERR012226	-3.62513	39.8611
Kenya	ERR199976	-3.62513	39.8611
Kenya	ERR012277	-3.62513	39.8611
Kenya	ERR012237	-3.62513	39.8611
Kenya	ERR012448	-3.62513	39.8611
Kenya	ERR012469	-3.62513	39.8611
Kenya	ERR037225	-3.62513	39.8611
Kenya	ERR012409	-3.62513	39.8611
Kenya	ERR012475	-3.62513	39.8611
Kenya	ERR012446	-3.62513	39.8611
Kenya	ERR012368	-3.62513	39.8611
Kenya	ERR018939	-3.62513	39.8611
Kenya	ERR012227	-3.62513	39.8611
Kenya	ERR012317	-3.62513	39.8611
Kenya	ERR012791	-3.62513	39.8611
Kenya	ERR012762	-3.62513	39.8611
Kenya	ERR012425	-3.62513	39.8611
Kenya	ERR012494	-3.62513	39.8611
Kenya	ERR012304	-3.62513	39.8611
Kenya	ERR029094	-3.62513	39.8611
Kenya	ERR029095	-3.62513	39.8611
Kenya	ERR012481	-3.62513	39.8611
Kenya	ERR029096	-3.62513	39.8611
Kenya	ERR012456	-3.62513	39.8611
Kenya	ERR126559	-3.62513	39.8611
Kenya	ERR029083	-3.62513	39.8611
Kenya	ERR029085	-3.62513	39.8611
Kenya	ERR012232	-3.62513	39.8611
Kenya	ERR029087	-3.62513	39.8611
Kenya	ERR012478	-3.62513	39.8611
Kenya	ERR012428	-3.62513	39.8611
Kenya	ERR012421	-3.62513	39.8611
Kenya	ERR223047	-3.62513	39.8611
Kenya	ERR223039	-3.62513	39.8611
Kenya	ERR012381	-3.62513	39.8611
Kenya	ERR012518	-3.62513	39.8611
Kenya	ERR029413	-3.62513	39.8611
Kenya	ERR205934	-3.62513	39.8611
Kenya	ERR205935	-3.62513	39.8611
Kenya	ERR029414	-3.62513	39.8611
Kenya	ERR029411	-3.62513	39.8611
Kenya	ERR029412	-3.62513	39.8611
Kenya	ERR029089	-3.62513	39.8611
Kenya	ERR029104	-3.62513	39.8611
Kenya	ERR205956	-3.62513	39.8611
Kenya	ERR205958	-3.62513	39.8611
Kenya	ERR205959	-3.62513	39.8611
Kenya	ERR205951	-3.62513	39.8611
Kenya	ERR205952	-3.62513	39.8611
Kenya	ERR205953	-3.62513	39.8611
Kenya	ERR205954	-3.62513	39.8611
Kenya	ERR205955	-3.62513	39.8611
Kenya	ERR701732	-0.0917	34.768
Kenya	ERR701736	-0.0917	34.768
Kenya	ERR701723	-0.0917	34.768
Kenya	ERR701737	-0.0917	34.768
Kenya	ERR701729	-0.0917	34.768
Kenya	ERR701731	-0.1035	34.5183
Kenya	ERR701744	-0.1035	34.5183
Kenya	ERR701745	-0.1035	34.5183
Kenya	ERR701725	-0.0917	34.768
Kenya	ERR701727	-0.1035	34.5183
Kenya	ERR701716	-0.1035	34.5183
Kenya	ERR701739	-0.1035	34.5183
Kenya	ERR701742	-0.0917	34.768
Kenya	ERR701743	-0.0917	34.768
Kenya	ERR701747	-0.1035	34.5183
Kenya	ERR701749	-0.0917	34.768
Kenya	ERR701728	-0.0917	34.768
Kenya	ERR701738	-0.0917	34.768
Kenya	ERR701740	-0.0917	34.768
Kenya	ERR701741	-0.0917	34.768
Kenya	ERR701735	-0.0917	34.768
Kenya	ERR701746	-0.0917	34.768
Kenya	ERR701748	-0.1035	34.5183
Kenya	ERR701750	-0.0917	34.768
Kenya	ERR701756	-0.0917	34.768
Kenya	ERR701752	-0.0917	34.768
Kenya	ERR701754	-0.0917	34.768
Kenya	ERR701757	-0.0917	34.768
Kenya	ERR701758	-0.0917	34.768
Kenya	ERR701719	-0.0917	34.768
Kenya	ERR701759	-0.1035	34.5183
Kenya	ERR701760	-0.1035	34.5183
Kenya	ERR701751	-0.0917	34.768
Kenya	ERR701753	-0.0917	34.768
Kenya	ERR701755	-0.1035	34.5183
Kenya	ERR701771	-0.1035	34.5183
Kenya	ERR701726	-0.1035	34.5183
Kenya	ERR701762	-0.0917	34.768
Kenya	ERR701720	-0.0917	34.768
Kenya	ERR701765	-0.1035	34.5183
Kenya	ERR701766	-0.1035	34.5183
Kenya	ERR701724	-0.0917	34.768
Kenya	ERR701714	-0.0917	34.768
Kenya	ERR701764	-0.1035	34.5183
Kenya	ERR701767	-0.1035	34.5183
Kenya	ERR701774	-0.0917	34.768
Kenya	ERR701775	-0.0917	34.768
Kenya	ERR701717	-0.1035	34.5183
Kenya	ERR701721	-0.0917	34.768
Kenya	ERR701773	-0.0917	34.768
Kenya	ERR701761	-0.1035	34.5183
Kenya	ERR701763	-0.1035	34.5183
Kenya	ERR701730	-0.0917	34.768
Kenya	ERR701722	-0.1035	34.5183
Kenya	ERR701770	-0.1035	34.5183
Kenya	ERR701715	-0.0917	34.768
Kenya	ERR701733	-0.1035	34.5183
Kenya	ERR701776	-0.1035	34.5183
Kenya	ERR701718	-0.1035	34.5183
Kenya	ERR701769	-0.1035	34.5183
Kenya	ERR701777	-0.1035	34.5183
Thailand	ERR012701	16.771	98.7045
Thailand	ERR012758	16.771	98.7045
Thailand	ERR012822	16.771	98.7045
Thailand	ERR012743	16.771	98.7045
Thailand	ERR012657	16.771	98.7045
Thailand	ERR012802	16.771	98.7045
Thailand	ERR012398	16.771	98.7045
Thailand	ERR012669	16.771	98.7045
Thailand	ERR012240	16.771	98.7045
Thailand	ERR012726	16.771	98.7045
Thailand	ERR012771	16.771	98.7045
Thailand	ERR012843	16.771	98.7045
Thailand	ERR012800	16.771	98.7045
Thailand	ERR012668	16.771	98.7045
Thailand	ERR012665	16.771	98.7045
Thailand	ERR012713	16.771	98.7045
Thailand	ERR012755	16.771	98.7045
Thailand	ERR019041	16.771	98.7045
Thailand	ERR019918	16.771	98.7045
Thailand	ERR019917	16.771	98.7045
Thailand	ERR019919	16.771	98.7045
Thailand	ERR019920	16.771	98.7045
Thailand	ERR012301	16.771	98.7045
Thailand	ERR012415	16.771	98.7045
Thailand	ERR033021	16.771	98.7045
Thailand	ERR033020	16.771	98.7045
Thailand	ERR037227	16.771	98.7045
Thailand	ERR012284	16.771	98.7045
Thailand	ERR012458	16.771	98.7045
Thailand	ERR211528	16.771	98.7045
Thailand	ERR012750	16.771	98.7045
Thailand	ERR012812	16.771	98.7045
Thailand	ERR015334	16.771	98.7045
Thailand	ERR022515	16.771	98.7045
Thailand	ERR012344	16.771	98.7045
Thailand	ERR015368	16.771	98.7045
Thailand	ERR018897	16.771	98.7045
Thailand	ERR018893	16.771	98.7045
Thailand	ERR015370	16.771	98.7045
Thailand	ERR015333	16.771	98.7045
Thailand	ERR015400	16.771	98.7045
Thailand	ERR019541	16.771	98.7045
Thailand	ERR012486	16.771	98.7045
Thailand	ERR012326	16.771	98.7045
Thailand	ERR015355	16.771	98.7045
Thailand	ERR012483	16.771	98.7045
Thailand	ERR015324	16.771	98.7045
Thailand	ERR012384	16.771	98.7045
Thailand	ERR022516	16.771	98.7045
Thailand	ERR012239	16.771	98.7045
Thailand	ERR012414	16.771	98.7045
Thailand	ERR012420	16.771	98.7045
Thailand	ERR012323	16.771	98.7045
Thailand	ERR012282	16.771	98.7045
Thailand	ERR012841	16.771	98.7045
Thailand	ERR015375	16.771	98.7045
Thailand	ERR015347	16.771	98.7045
Thailand	ERR012412	16.771	98.7045
Thailand	ERR012848	16.771	98.7045
Thailand	ERR015331	16.771	98.7045
Thailand	ERR012694	16.771	98.7045
Thailand	ERR012441	16.771	98.7045
Thailand	ERR012496	16.771	98.7045
Thailand	ERR012681	16.771	98.7045
Thailand	ERR012781	16.771	98.7045
Thailand	ERR015395	16.771	98.7045
Thailand	ERR015332	16.771	98.7045
Thailand	ERR019542	16.771	98.7045
Thailand	ERR022525	16.771	98.7045
Thailand	ERR015343	16.771	98.7045
Thailand	ERR015399	16.771	98.7045
Thailand	ERR023664	16.771	98.7045
Thailand	ERR022698	16.771	98.7045
Thailand	ERR015426	16.771	98.7045
Thailand	ERR023667	16.771	98.7045
Thailand	ERR023668	16.771	98.7045
Thailand	ERR022524	16.771	98.7045
Thailand	ERR023669	16.771	98.7045
Thailand	ERR023670	16.771	98.7045
Thailand	ERR022528	16.771	98.7045
Thailand	ERR015404	16.771	98.7045
Thailand	ERR022699	16.771	98.7045
Thailand	ERR022526	16.771	98.7045
Thailand	ERR015387	16.771	98.7045
Thailand	ERR022522	16.771	98.7045
Thailand	ERR015342	16.771	98.7045
Thailand	ERR022694	16.771	98.7045
Thailand	ERR022527	16.771	98.7045
Thailand	ERR015413	16.771	98.7045
Thailand	ERR022695	16.771	98.7045
Thailand	ERR022696	16.771	98.7045
Thailand	ERR018938	16.771	98.7045
Thailand	ERR022700	16.771	98.7045
Thailand	ERR022697	16.771	98.7045
Thailand	ERR023666	16.771	98.7045
Thailand	ERR019847	16.771	98.7045
Thailand	ERR019848	16.771	98.7045
Thailand	ERR029971	16.771	98.7045
Thailand	ERR027084	16.771	98.7045
Thailand	ERR037698	16.771	98.7045
Thailand	ERR027085	16.771	98.7045
Thailand	ERR023166	16.771	98.7045
Thailand	ERR023167	16.771	98.7045
Thailand	ERR023168	16.771	98.7045
Thailand	ERR027088	16.771	98.7045
Thailand	ERR027086	16.771	98.7045
Thailand	ERR023165	16.771	98.7045
Thailand	ERR023169	16.771	98.7045
Thailand	ERR027091	16.771	98.7045
Thailand	ERR029972	16.771	98.7045
Thailand	ERR029973	16.771	98.7045
Thailand	ERR031076	16.771	98.7045
Thailand	ERR033031	16.771	98.7045
Thailand	ERR031078	16.771	98.7045
Thailand	ERR032149	16.771	98.7045
Thailand	ERR032150	16.771	98.7045
Thailand	ERR031079	16.771	98.7045
Thailand	ERR032151	16.771	98.7045
Thailand	ERR037696	16.771	98.7045
Thailand	ERR037697	16.771	98.7045
Thailand	ERR045617	16.771	98.7045
Thailand	ERR045624	16.771	98.7045
Thailand	ERR037699	16.771	98.7045
Thailand	ERR037700	16.771	98.7045
Thailand	ERR037701	16.771	98.7045
Thailand	ERR045648	16.771	98.7045
Thailand	ERR045618	16.771	98.7045
Thailand	ERR040006	16.771	98.7045
Thailand	ERR040016	16.771	98.7045
Thailand	ERR040039	16.771	98.7045
Thailand	ERR040019	16.771	98.7045
Thailand	ERR388738	16.771	98.7045
Thailand	ERR164736	16.771	98.7045
Thailand	ERR164731	16.771	98.7045
Thailand	ERR164726	16.771	98.7045
Thailand	ERR164739	16.771	98.7045
Thailand	ERR164738	16.771	98.7045
Thailand	ERR164725	16.771	98.7045
Thailand	ERR205973	16.771	98.7045
Thailand	ERR164728	16.771	98.7045
Thailand	ERR164729	16.771	98.7045
Thailand	ERR164730	16.771	98.7045
Thailand	ERR164713	16.771	98.7045
Thailand	ERR164723	16.771	98.7045
Thailand	ERR164727	16.771	98.7045
Thailand	ERR164734	16.771	98.7045
Thailand	ERR164740	16.771	98.7045
Thailand	ERR164711	16.771	98.7045
Thailand	ERR164724	16.771	98.7045
Thailand	ERR164695	16.771	98.7045
Thailand	ERR164712	16.771	98.7045
Thailand	ERR164698	16.771	98.7045
Thailand	ERR164706	16.771	98.7045
Thailand	ERR164717	16.771	98.7045
Thailand	ERR164708	16.771	98.7045
Thailand	ERR164705	16.771	98.7045
Thailand	ERR164699	16.771	98.7045
Thailand	ERR164701	16.771	98.7045
Thailand	ERR164700	16.771	98.7045
Thailand	ERR164702	16.771	98.7045
Thailand	ERR164707	16.771	98.7045
Thailand	ERR164703	16.771	98.7045
Thailand	ERR164716	16.771	98.7045
Thailand	ERR164714	16.771	98.7045
Thailand	ERR164735	16.771	98.7045
Thailand	ERR164715	16.771	98.7045
Thailand	ERR164719	16.771	98.7045
Thailand	ERR164720	14.7749	104.466
Thailand	ERR164704	14.7749	104.466
Thailand	ERR164693	14.7749	104.466
Thailand	ERR164710	14.7749	104.466
Thailand	ERR164721	14.7749	104.466
Thailand	ERR164718	9.99861	98.7007
Thailand	ERR164694	9.99861	98.7007
Thailand	ERR164697	9.99861	98.7007
Thailand	ERR164709	9.99861	98.7007
Thailand	ERR164722	9.99861	98.7007
Thailand	ERR164696	9.99861	98.7007
Thailand	ERR388789	9.99861	98.7007
Thailand	ERR164733	9.99861	98.7007
Thailand	ERR221489	16.771	98.7045
Thailand	ERR221490	16.771	98.7045
Thailand	ERR216502	16.771	98.7045
Thailand	ERR221491	16.771	98.7045
Thailand	ERR221492	16.771	98.7045
Thailand	ERR216503	16.771	98.7045
Thailand	ERR216504	16.771	98.7045
Thailand	ERR216505	16.771	98.7045
Thailand	ERR221493	16.771	98.7045
Thailand	ERR221494	16.771	98.7045
Thailand	ERR216506	16.771	98.7045
Thailand	ERR216507	16.771	98.7045
Thailand	ERR221495	16.771	98.7045
Thailand	ERR221496	16.771	98.7045
Thailand	ERR221497	16.771	98.7045
Thailand	ERR221498	16.771	98.7045
Thailand	ERR216508	16.771	98.7045
Thailand	ERR221499	16.771	98.7045
Thailand	ERR221500	16.771	98.7045
Thailand	ERR221501	16.771	98.7045
Thailand	ERR216509	16.771	98.7045
Thailand	ERR221502	16.771	98.7045
Thailand	ERR216510	16.771	98.7045
Thailand	ERR216511	16.771	98.7045
Thailand	ERR221503	16.771	98.7045
Thailand	ERR221504	16.771	98.7045
Thailand	ERR216512	16.771	98.7045
Thailand	ERR216513	16.771	98.7045
Thailand	ERR221505	16.771	98.7045
Thailand	ERR221506	16.771	98.7045
Thailand	ERR221507	16.771	98.7045
Thailand	ERR221508	16.771	98.7045
Thailand	ERR221509	16.771	98.7045
Thailand	ERR221510	16.771	98.7045
Thailand	ERR221511	16.771	98.7045
Thailand	ERR223062	16.771	98.7045
Thailand	ERR223063	16.771	98.7045
Thailand	ERR216514	16.771	98.7045
Thailand	ERR216515	16.771	98.7045
Thailand	ERR216516	16.771	98.7045
Thailand	ERR216517	16.771	98.7045
Thailand	ERR223064	16.771	98.7045
Thailand	ERR216518	16.771	98.7045
Thailand	ERR216519	16.771	98.7045
Thailand	ERR223065	16.771	98.7045
Thailand	ERR223066	16.771	98.7045
Thailand	ERR216520	16.771	98.7045
Thailand	ERR223067	16.771	98.7045
Thailand	ERR223068	16.771	98.7045
Thailand	ERR223069	16.771	98.7045
Thailand	ERR223070	16.771	98.7045
Thailand	ERR223071	16.771	98.7045
Thailand	ERR223072	16.771	98.7045
Thailand	ERR223073	16.771	98.7045
Thailand	ERR216539	16.771	98.7045
Thailand	ERR216540	16.771	98.7045
Thailand	ERR216541	16.771	98.7045
Thailand	ERR216521	16.771	98.7045
Thailand	ERR216542	16.771	98.7045
Thailand	ERR216522	16.771	98.7045
Thailand	ERR248938	14.7749	104.466
Thailand	ERR484608	14.7749	104.466
Thailand	ERR248942	14.7749	104.466
Thailand	ERR484612	14.7749	104.466
Thailand	ERR248943	14.7749	104.466
Thailand	ERR484613	14.7749	104.466
Thailand	ERR248944	14.7749	104.466
Thailand	ERR484614	14.7749	104.466
Thailand	ERR248945	14.7749	104.466
Thailand	ERR484615	14.7749	104.466
Thailand	ERR248946	14.7749	104.466
Thailand	ERR484616	14.7749	104.466
Thailand	ERR248947	9.99861	98.7007
Thailand	ERR484617	9.99861	98.7007
Thailand	ERR248948	9.99861	98.7007
Thailand	ERR484618	9.99861	98.7007
Thailand	ERR248949	9.99861	98.7007
Thailand	ERR484619	9.99861	98.7007
Thailand	ERR248939	9.99861	98.7007
Thailand	ERR484609	9.99861	98.7007
Thailand	ERR248940	9.99861	98.7007
Thailand	ERR484610	9.99861	98.7007
Thailand	ERR248941	9.99861	98.7007
Thailand	ERR484611	9.99861	98.7007
Thailand	ERR337555	9.99861	98.7007
Thailand	ERR337557	9.99861	98.7007
Thailand	ERR337571	9.99861	98.7007
Thailand	ERR337554	9.99861	98.7007
Thailand	ERR337564	9.99861	98.7007
Thailand	ERR426121	16.771	98.7045
Thailand	ERR426082	16.771	98.7045
Thailand	ERR404249	16.771	98.7045
Thailand	ERR404250	16.771	98.7045
Thailand	ERR426028	16.771	98.7045
Thailand	ERR404185	16.771	98.7045
Thailand	ERR426016	16.771	98.7045
Thailand	ERR404256	16.771	98.7045
Thailand	ERR426107	16.771	98.7045
Thailand	ERR425999	9.99861	98.7007
Thailand	ERR426036	14.7749	104.466
Thailand	ERR426022	14.7749	104.466
Thailand	ERR426034	14.7749	104.466
Thailand	ERR404246	14.7749	104.466
Thailand	ERR426023	14.7749	104.466
Thailand	ERR404248	14.7749	104.466
Thailand	ERR426033	14.7749	104.466
Thailand	ERR426130	14.7749	104.466
Thailand	ERR426140	14.7749	104.466
Thailand	ERR404221	14.7749	104.466
Thailand	ERR580408	16.771	98.7045
Thailand	ERR580396	16.771	98.7045
Thailand	ERR580432	16.771	98.7045
Thailand	ERR553937	16.771	98.7045
Thailand	ERR553940	16.771	98.7045
Thailand	ERR553899	16.771	98.7045
Thailand	ERR580410	16.771	98.7045
Thailand	ERR553902	16.771	98.7045
Thailand	ERR580386	16.771	98.7045
Thailand	ERR580414	16.771	98.7045
Thailand	ERR580420	16.771	98.7045
Thailand	ERR553910	16.771	98.7045
Thailand	ERR553935	16.771	98.7045
Thailand	ERR553949	16.771	98.7045
Thailand	ERR553941	16.771	98.7045
Thailand	ERR553924	16.771	98.7045
Thailand	ERR580385	16.771	98.7045
Thailand	ERR553934	16.771	98.7045
Thailand	ERR553946	16.771	98.7045
Thailand	ERR580434	16.771	98.7045
Thailand	ERR553898	16.771	98.7045
Thailand	ERR553925	16.771	98.7045
Thailand	ERR580446	16.771	98.7045
Thailand	ERR553942	16.771	98.7045
Thailand	ERR580435	16.771	98.7045
Thailand	ERR553943	16.771	98.7045
Thailand	ERR580425	16.771	98.7045
Thailand	ERR580423	16.771	98.7045
Thailand	ERR580397	16.771	98.7045
Thailand	ERR580409	16.771	98.7045
Thailand	ERR553901	16.771	98.7045
Thailand	ERR553927	16.771	98.7045
Thailand	ERR553952	16.771	98.7045
Thailand	ERR553922	16.771	98.7045
Thailand	ERR580433	16.771	98.7045
Thailand	ERR580424	16.771	98.7045
Thailand	ERR553926	16.771	98.7045
Thailand	ERR580411	16.771	98.7045
Thailand	ERR553903	16.771	98.7045
Thailand	ERR553913	16.771	98.7045
Thailand	ERR580444	16.771	98.7045
Thailand	ERR553923	16.771	98.7045
Thailand	ERR580445	16.771	98.7045
Thailand	ERR553900	16.771	98.7045
Thailand	ERR580400	16.771	98.7045
Thailand	ERR553944	16.771	98.7045
Thailand	ERR580415	16.771	98.7045
Thailand	ERR580422	16.771	98.7045
Thailand	ERR580383	16.771	98.7045
Thailand	ERR580371	16.771	98.7045
Thailand	ERR580372	16.771	98.7045
Thailand	ERR580384	16.771	98.7045
Thailand	ERR580373	16.771	98.7045
Thailand	ERR580399	16.771	98.7045
Thailand	ERR580374	16.771	98.7045
Thailand	ERR553912	16.771	98.7045
Thailand	ERR580426	16.771	98.7045
Thailand	ERR580421	16.771	98.7045
Thailand	ERR580370	16.771	98.7045
Thailand	ERR553911	16.771	98.7045
Thailand	ERR553936	16.771	98.7045
Thailand	ERR553939	16.771	98.7045
Thailand	ERR580398	16.771	98.7045
Thailand	ERR580412	16.771	98.7045
Thailand	ERR580447	16.771	98.7045
Thailand	ERR553928	16.771	98.7045
Thailand	ERR580429	16.771	98.7045
Thailand	ERR580404	16.771	98.7045
Thailand	ERR553916	16.771	98.7045
Thailand	ERR580431	16.771	98.7045
Thailand	ERR580392	16.771	98.7045
Thailand	ERR580379	16.771	98.7045
Thailand	ERR580381	16.771	98.7045
Thailand	ERR580395	16.771	98.7045
Thailand	ERR580387	16.771	98.7045
Thailand	ERR580375	16.771	98.7045
Thailand	ERR580376	16.771	98.7045
Thailand	ERR580388	16.771	98.7045
Thailand	ERR580389	16.771	98.7045
Thailand	ERR580377	16.771	98.7045
Thailand	ERR580405	16.771	98.7045
Thailand	ERR580391	16.771	98.7045
Thailand	ERR580393	16.771	98.7045
Thailand	ERR580380	16.771	98.7045
Thailand	ERR580382	16.771	98.7045
Thailand	ERR580455	16.771	98.7045
Thailand	ERR580401	16.771	98.7045
Thailand	ERR553945	16.771	98.7045
Thailand	ERR580450	16.771	98.7045
Thailand	ERR553964	16.771	98.7045
Thailand	ERR553906	16.771	98.7045
Thailand	ERR553907	16.771	98.7045
Thailand	ERR580452	16.771	98.7045
Thailand	ERR553931	16.771	98.7045
Thailand	ERR580407	16.771	98.7045
Thailand	ERR553957	16.771	98.7045
Thailand	ERR553968	16.771	98.7045
Thailand	ERR580416	16.771	98.7045
Thailand	ERR580436	16.771	98.7045
Thailand	ERR580438	16.771	98.7045
Thailand	ERR553955	16.771	98.7045
Thailand	ERR580439	16.771	98.7045
Thailand	ERR580417	16.771	98.7045
Thailand	ERR580453	16.771	98.7045
Thailand	ERR553919	16.771	98.7045
Thailand	ERR553920	16.771	98.7045
Thailand	ERR553908	16.771	98.7045
Thailand	ERR580419	16.771	98.7045
Thailand	ERR553904	16.771	98.7045
Thailand	ERR580449	16.771	98.7045
Thailand	ERR580428	16.771	98.7045
Thailand	ERR580430	16.771	98.7045
Thailand	ERR580451	16.771	98.7045
Thailand	ERR580440	16.771	98.7045
Thailand	ERR553917	16.771	98.7045
Thailand	ERR580442	16.771	98.7045
Thailand	ERR553933	16.771	98.7045
Thailand	ERR553909	16.771	98.7045
Thailand	ERR580448	16.771	98.7045
Thailand	ERR580427	16.771	98.7045
Thailand	ERR580402	16.771	98.7045
Thailand	ERR580403	16.771	98.7045
Thailand	ERR553915	16.771	98.7045
Thailand	ERR580441	16.771	98.7045
Thailand	ERR553918	16.771	98.7045
Thailand	ERR580443	16.771	98.7045
Thailand	ERR580378	16.771	98.7045
Thailand	ERR580394	16.771	98.7045
Thailand	ERR553969	16.771	98.7045
Thailand	ERR553905	16.771	98.7045
Thailand	ERR580437	16.771	98.7045
Thailand	ERR553954	16.771	98.7045
Thailand	ERR553914	16.771	98.7045
Thailand	ERR553965	16.771	98.7045
Thailand	ERR553930	16.771	98.7045
Thailand	ERR580406	16.771	98.7045
Thailand	ERR553932	16.771	98.7045
Thailand	ERR553921	16.771	98.7045
Thailand	ERR580454	16.771	98.7045
Thailand	ERR553953	16.771	98.7045
Thailand	ERR553962	16.771	98.7045
Thailand	ERR553929	16.771	98.7045
Thailand	ERR580390	16.771	98.7045
Thailand	ERR553956	16.771	98.7045
Thailand	ERR636470	16.771	98.7045
Thailand	ERR636473	16.771	98.7045
Thailand	ERR636545	16.771	98.7045
Thailand	ERR636551	16.771	98.7045
Thailand	ERR636553	16.771	98.7045
Thailand	ERR582304	16.771	98.7045
Thailand	ERR582309	16.771	98.7045
Thailand	ERR636491	16.771	98.7045
Thailand	ERR582325	16.771	98.7045
Thailand	ERR582332	16.771	98.7045
Thailand	ERR636499	16.771	98.7045
Thailand	ERR636471	16.771	98.7045
Thailand	ERR636476	16.771	98.7045
Thailand	ERR636478	16.771	98.7045
Thailand	ERR636484	16.771	98.7045
Thailand	ERR636486	16.771	98.7045
Thailand	ERR582317	16.771	98.7045
Thailand	ERR636492	16.771	98.7045
Thailand	ERR582326	16.771	98.7045
Thailand	ERR636497	16.771	98.7045
Thailand	ERR636500	16.771	98.7045
Thailand	ERR636536	16.771	98.7045
Thailand	ERR636474	16.771	98.7045
Thailand	ERR636546	16.771	98.7045
Thailand	ERR636479	16.771	98.7045
Thailand	ERR636485	16.771	98.7045
Thailand	ERR636487	16.771	98.7045
Thailand	ERR582311	16.771	98.7045
Thailand	ERR582318	16.771	98.7045
Thailand	ERR582322	16.771	98.7045
Thailand	ERR582327	16.771	98.7045
Thailand	ERR582333	16.771	98.7045
Thailand	ERR582337	16.771	98.7045
Thailand	ERR636537	16.771	98.7045
Thailand	ERR636541	16.771	98.7045
Thailand	ERR636477	16.771	98.7045
Thailand	ERR636480	16.771	98.7045
Thailand	ERR636554	16.771	98.7045
Thailand	ERR582305	16.771	98.7045
Thailand	ERR636493	16.771	98.7045
Thailand	ERR582328	16.771	98.7045
Thailand	ERR636498	16.771	98.7045
Thailand	ERR582338	16.771	98.7045
Thailand	ERR636538	16.771	98.7045
Thailand	ERR636475	16.771	98.7045
Thailand	ERR636547	16.771	98.7045
Thailand	ERR636481	16.771	98.7045
Thailand	ERR636555	16.771	98.7045
Thailand	ERR582306	16.771	98.7045
Thailand	ERR582313	16.771	98.7045
Thailand	ERR636489	16.771	98.7045
Thailand	ERR636494	16.771	98.7045
Thailand	ERR582329	16.771	98.7045
Thailand	ERR582334	16.771	98.7045
Thailand	ERR636501	16.771	98.7045
Thailand	ERR636539	16.771	98.7045
Thailand	ERR636548	16.771	98.7045
Thailand	ERR636482	16.771	98.7045
Thailand	ERR636556	16.771	98.7045
Thailand	ERR582307	16.771	98.7045
Thailand	ERR582320	16.771	98.7045
Thailand	ERR582323	16.771	98.7045
Thailand	ERR582330	16.771	98.7045
Thailand	ERR582335	16.771	98.7045
Thailand	ERR636540	16.771	98.7045
Thailand	ERR636543	16.771	98.7045
Thailand	ERR636549	16.771	98.7045
Thailand	ERR636483	16.771	98.7045
Thailand	ERR636557	16.771	98.7045
Thailand	ERR582308	16.771	98.7045
Thailand	ERR582315	16.771	98.7045
Thailand	ERR636490	16.771	98.7045
Thailand	ERR582324	16.771	98.7045
Thailand	ERR636496	16.771	98.7045
Thailand	ERR582336	16.771	98.7045
Thailand	ERR582339	16.771	98.7045
Thailand	ERR636472	16.771	98.7045
Thailand	ERR636544	16.771	98.7045
Thailand	ERR636550	16.771	98.7045
Thailand	ERR636552	16.771	98.7045
Thailand	ERR636558	16.771	98.7045
Thailand	ERR636488	16.771	98.7045
Thailand	ERR582321	16.771	98.7045
Thailand	ERR636495	16.771	98.7045
Thailand	ERR582331	16.771	98.7045
Thailand	ERR636502	16.771	98.7045
Thailand	ERR582352	16.771	98.7045
Thailand	ERR636508	16.771	98.7045
Thailand	ERR582367	16.771	98.7045
Thailand	ERR636517	16.771	98.7045
Thailand	ERR636520	16.771	98.7045
Thailand	ERR582382	16.771	98.7045
Thailand	ERR636526	16.771	98.7045
Thailand	ERR636562	16.771	98.7045
Thailand	ERR636566	16.771	98.7045
Thailand	ERR582340	16.771	98.7045
Thailand	ERR582347	16.771	98.7045
Thailand	ERR636506	16.771	98.7045
Thailand	ERR636509	16.771	98.7045
Thailand	ERR582363	16.771	98.7045
Thailand	ERR582368	16.771	98.7045
Thailand	ERR582373	16.771	98.7045
Thailand	ERR636521	16.771	98.7045
Thailand	ERR636524	16.771	98.7045
Thailand	ERR636527	16.771	98.7045
Thailand	ERR636563	16.771	98.7045
Thailand	ERR636567	16.771	98.7045
Thailand	ERR582348	16.771	98.7045
Thailand	ERR582353	16.771	98.7045
Thailand	ERR636512	16.771	98.7045
Thailand	ERR582369	16.771	98.7045
Thailand	ERR582374	16.771	98.7045
Thailand	ERR582378	16.771	98.7045
Thailand	ERR582383	16.771	98.7045
Thailand	ERR636559	16.771	98.7045
Thailand	ERR636564	16.771	98.7045
Thailand	ERR636534	16.771	98.7045
Thailand	ERR636503	16.771	98.7045
Thailand	ERR636504	16.771	98.7045
Thailand	ERR636507	16.771	98.7045
Thailand	ERR636510	16.771	98.7045
Thailand	ERR582364	16.771	98.7045
Thailand	ERR582370	16.771	98.7045
Thailand	ERR582375	16.771	98.7045
Thailand	ERR636522	16.771	98.7045
Thailand	ERR582384	16.771	98.7045
Thailand	ERR636560	16.771	98.7045
Thailand	ERR636531	16.771	98.7045
Thailand	ERR636568	16.771	98.7045
Thailand	ERR582342	16.771	98.7045
Thailand	ERR582349	16.771	98.7045
Thailand	ERR582354	16.771	98.7045
Thailand	ERR582359	16.771	98.7045
Thailand	ERR582365	16.771	98.7045
Thailand	ERR582371	16.771	98.7045
Thailand	ERR582376	16.771	98.7045
Thailand	ERR582379	16.771	98.7045
Thailand	ERR582385	16.771	98.7045
Thailand	ERR636528	16.771	98.7045
Thailand	ERR636532	16.771	98.7045
Thailand	ERR636569	16.771	98.7045
Thailand	ERR582343	16.771	98.7045
Thailand	ERR582350	16.771	98.7045
Thailand	ERR582355	16.771	98.7045
Thailand	ERR582360	16.771	98.7045
Thailand	ERR582366	16.771	98.7045
Thailand	ERR636515	16.771	98.7045
Thailand	ERR636518	16.771	98.7045
Thailand	ERR582380	16.771	98.7045
Thailand	ERR636525	16.771	98.7045
Thailand	ERR636529	16.771	98.7045
Thailand	ERR636533	16.771	98.7045
Thailand	ERR636535	16.771	98.7045
Thailand	ERR582344	16.771	98.7045
Thailand	ERR636505	16.771	98.7045
Thailand	ERR582356	16.771	98.7045
Thailand	ERR636511	16.771	98.7045
Thailand	ERR636513	16.771	98.7045
Thailand	ERR636516	16.771	98.7045
Thailand	ERR636519	16.771	98.7045
Thailand	ERR636523	16.771	98.7045
Thailand	ERR582386	16.771	98.7045
Thailand	ERR636561	16.771	98.7045
Thailand	ERR636570	16.771	98.7045
Thailand	ERR582345	16.771	98.7045
Thailand	ERR582351	16.771	98.7045
Thailand	ERR582357	16.771	98.7045
Thailand	ERR582361	16.771	98.7045
Thailand	ERR636514	16.771	98.7045
Thailand	ERR582372	16.771	98.7045
Thailand	ERR582377	16.771	98.7045
Thailand	ERR582387	16.771	98.7045
Thailand	ERR636530	16.771	98.7045
Thailand	ERR596153	16.771	98.7045
Thailand	ERR596092	16.771	98.7045
Thailand	ERR596104	16.771	98.7045
Thailand	ERR596110	16.771	98.7045
Thailand	ERR596163	16.771	98.7045
Thailand	ERR596120	16.771	98.7045
Thailand	ERR596127	16.771	98.7045
Thailand	ERR596131	16.771	98.7045
Thailand	ERR596135	16.771	98.7045
Thailand	ERR596175	16.771	98.7045
Thailand	ERR596147	16.771	98.7045
Thailand	ERR596154	16.771	98.7045
Thailand	ERR596157	16.771	98.7045
Thailand	ERR596159	16.771	98.7045
Thailand	ERR596160	16.771	98.7045
Thailand	ERR596111	16.771	98.7045
Thailand	ERR596164	16.771	98.7045
Thailand	ERR596121	16.771	98.7045
Thailand	ERR596168	16.771	98.7045
Thailand	ERR596171	16.771	98.7045
Thailand	ERR596136	16.771	98.7045
Thailand	ERR596143	16.771	98.7045
Thailand	ERR596088	16.771	98.7045
Thailand	ERR596093	16.771	98.7045
Thailand	ERR596099	16.771	98.7045
Thailand	ERR596161	16.771	98.7045
Thailand	ERR596112	16.771	98.7045
Thailand	ERR596165	16.771	98.7045
Thailand	ERR596122	16.771	98.7045
Thailand	ERR596172	16.771	98.7045
Thailand	ERR596137	16.771	98.7045
Thailand	ERR596144	16.771	98.7045
Thailand	ERR596148	16.771	98.7045
Thailand	ERR596155	16.771	98.7045
Thailand	ERR596094	16.771	98.7045
Thailand	ERR596100	16.771	98.7045
Thailand	ERR596105	16.771	98.7045
Thailand	ERR596116	16.771	98.7045
Thailand	ERR596123	16.771	98.7045
Thailand	ERR596169	16.771	98.7045
Thailand	ERR596173	16.771	98.7045
Thailand	ERR596138	16.771	98.7045
Thailand	ERR596176	16.771	98.7045
Thailand	ERR596149	16.771	98.7045
Thailand	ERR596089	16.771	98.7045
Thailand	ERR596095	16.771	98.7045
Thailand	ERR596101	16.771	98.7045
Thailand	ERR596106	16.771	98.7045
Thailand	ERR596162	16.771	98.7045
Thailand	ERR596117	16.771	98.7045
Thailand	ERR596167	16.771	98.7045
Thailand	ERR596128	16.771	98.7045
Thailand	ERR596174	16.771	98.7045
Thailand	ERR596139	16.771	98.7045
Thailand	ERR596177	16.771	98.7045
Thailand	ERR596150	16.771	98.7045
Thailand	ERR596096	16.771	98.7045
Thailand	ERR596107	16.771	98.7045
Thailand	ERR596113	16.771	98.7045
Thailand	ERR596166	16.771	98.7045
Thailand	ERR596124	16.771	98.7045
Thailand	ERR596129	16.771	98.7045
Thailand	ERR596132	16.771	98.7045
Thailand	ERR596140	16.771	98.7045
Thailand	ERR596145	16.771	98.7045
Thailand	ERR596151	16.771	98.7045
Thailand	ERR596090	16.771	98.7045
Thailand	ERR596158	16.771	98.7045
Thailand	ERR596102	16.771	98.7045
Thailand	ERR596108	16.771	98.7045
Thailand	ERR596114	16.771	98.7045
Thailand	ERR596118	16.771	98.7045
Thailand	ERR596125	16.771	98.7045
Thailand	ERR596170	16.771	98.7045
Thailand	ERR596133	16.771	98.7045
Thailand	ERR596141	16.771	98.7045
Thailand	ERR596146	16.771	98.7045
Thailand	ERR596152	16.771	98.7045
Thailand	ERR596091	16.771	98.7045
Thailand	ERR596097	16.771	98.7045
Thailand	ERR596103	16.771	98.7045
Thailand	ERR596109	16.771	98.7045
Thailand	ERR596115	16.771	98.7045
Thailand	ERR596119	16.771	98.7045
Thailand	ERR596126	16.771	98.7045
Thailand	ERR596130	16.771	98.7045
Thailand	ERR596134	16.771	98.7045
Thailand	ERR596142	16.771	98.7045
Thailand	ERR689274	16.771	98.7045
Thailand	ERR689287	16.771	98.7045
Thailand	ERR689288	16.771	98.7045
Thailand	ERR689292	16.771	98.7045
Thailand	ERR689264	16.771	98.7045
Thailand	ERR689266	16.771	98.7045
Thailand	ERR689243	16.771	98.7045
Thailand	ERR689250	16.771	98.7045
Thailand	ERR689326	16.771	98.7045
Thailand	ERR689252	16.771	98.7045
Thailand	ERR689282	16.771	98.7045
Thailand	ERR689284	16.771	98.7045
Thailand	ERR689260	16.771	98.7045
Thailand	ERR689263	16.771	98.7045
Thailand	ERR689289	16.771	98.7045
Thailand	ERR689242	16.771	98.7045
Thailand	ERR689265	16.771	98.7045
Thailand	ERR689254	16.771	98.7045
Thailand	ERR689244	16.771	98.7045
Thailand	ERR689323	16.771	98.7045
Thailand	ERR689258	16.771	98.7045
Thailand	ERR689253	16.771	98.7045
Thailand	ERR689248	16.771	98.7045
Thailand	ERR689307	16.771	98.7045
Thailand	ERR689309	16.771	98.7045
Thailand	ERR689297	16.771	98.7045
Thailand	ERR689319	16.771	98.7045
Thailand	ERR689300	16.771	98.7045
Thailand	ERR689314	16.771	98.7045
Thailand	ERR689305	16.771	98.7045
Thailand	ERR689324	16.771	98.7045
Thailand	ERR689316	16.771	98.7045
Thailand	ERR689327	16.771	98.7045
Thailand	ERR689328	16.771	98.7045
Thailand	ERR689285	16.771	98.7045
Thailand	ERR689308	16.771	98.7045
Thailand	ERR689310	16.771	98.7045
Thailand	ERR689298	16.771	98.7045
Thailand	ERR689320	16.771	98.7045
Thailand	ERR689321	16.771	98.7045
Thailand	ERR689278	16.771	98.7045
Thailand	ERR689294	16.771	98.7045
Thailand	ERR689325	16.771	98.7045
Thailand	ERR689295	16.771	98.7045
Thailand	ERR689317	16.771	98.7045
Thailand	ERR689271	16.771	98.7045
Thailand	ERR689318	16.771	98.7045
Thailand	ERR689311	16.771	98.7045
Thailand	ERR689312	16.771	98.7045
Thailand	ERR689322	16.771	98.7045
Thailand	ERR689303	16.771	98.7045
Thailand	ERR689315	16.771	98.7045
Thailand	ERR689306	16.771	98.7045
Thailand	ERR689245	16.771	98.7045
Thailand	ERR689296	16.771	98.7045
Thailand	ERR689261	16.771	98.7045
Thailand	ERR689299	16.771	98.7045
Thailand	ERR689313	16.771	98.7045
Thailand	ERR689301	16.771	98.7045
Thailand	ERR689255	16.771	98.7045
Thailand	ERR689267	16.771	98.7045
Thailand	ERR689257	16.771	98.7045
Thailand	ERR689269	16.771	98.7045
Thailand	ERR689259	16.771	98.7045
Thailand	ERR689247	16.771	98.7045
Thailand	ERR689249	16.771	98.7045
Thailand	ERR689286	16.771	98.7045
Thailand	ERR689275	16.771	98.7045
Thailand	ERR689290	16.771	98.7045
Thailand	ERR689276	16.771	98.7045
Thailand	ERR689293	16.771	98.7045
Thailand	ERR689304	16.771	98.7045
Thailand	ERR689256	16.771	98.7045
Thailand	ERR689251	16.771	98.7045
Thailand	ERR689270	16.771	98.7045
Thailand	ERR689246	16.771	98.7045
Thailand	ERR689283	16.771	98.7045
Thailand	ERR689273	16.771	98.7045
Thailand	ERR689262	16.771	98.7045
Thailand	ERR689291	16.771	98.7045
Thailand	ERR689277	16.771	98.7045
Thailand	ERR689279	16.771	98.7045
Thailand	ERR689268	16.771	98.7045
Thailand	ERR689280	16.771	98.7045
Thailand	ERR689281	16.771	98.7045
Thailand	ERR689329	16.771	98.7045
Thailand	ERR676569	16.771	98.7045
Thailand	ERR676577	16.771	98.7045
Thailand	ERR689330	16.771	98.7045
Thailand	ERR689397	16.771	98.7045
Thailand	ERR689333	16.771	98.7045
Thailand	ERR689346	16.771	98.7045
Thailand	ERR676565	16.771	98.7045
Thailand	ERR689350	16.771	98.7045
Thailand	ERR676548	16.771	98.7045
Thailand	ERR689395	16.771	98.7045
Thailand	ERR689366	16.771	98.7045
Thailand	ERR676576	16.771	98.7045
Thailand	ERR676571	16.771	98.7045
Thailand	ERR689385	16.771	98.7045
Thailand	ERR689374	16.771	98.7045
Thailand	ERR676545	16.771	98.7045
Thailand	ERR676572	16.771	98.7045
Thailand	ERR689369	16.771	98.7045
Thailand	ERR689386	16.771	98.7045
Thailand	ERR676559	16.771	98.7045
Thailand	ERR676557	16.771	98.7045
Thailand	ERR689372	16.771	98.7045
Thailand	ERR689343	16.771	98.7045
Thailand	ERR676579	16.771	98.7045
Thailand	ERR689332	16.771	98.7045
Thailand	ERR689354	16.771	98.7045
Thailand	ERR689391	16.771	98.7045
Thailand	ERR676564	16.771	98.7045
Thailand	ERR689348	16.771	98.7045
Thailand	ERR689392	16.771	98.7045
Thailand	ERR689394	16.771	98.7045
Thailand	ERR676578	16.771	98.7045
Thailand	ERR676558	16.771	98.7045
Thailand	ERR676563	16.771	98.7045
Thailand	ERR689376	16.771	98.7045
Thailand	ERR689396	16.771	98.7045
Thailand	ERR689373	16.771	98.7045
Thailand	ERR689384	16.771	98.7045
Thailand	ERR689331	16.771	98.7045
Thailand	ERR689375	16.771	98.7045
Thailand	ERR689379	16.771	98.7045
Thailand	ERR689347	16.771	98.7045
Thailand	ERR689336	16.771	98.7045
Thailand	ERR689355	16.771	98.7045
Thailand	ERR689362	16.771	98.7045
Thailand	ERR676575	16.771	98.7045
Thailand	ERR689360	16.771	98.7045
Thailand	ERR689378	16.771	98.7045
Thailand	ERR676551	16.771	98.7045
Thailand	ERR689334	16.771	98.7045
Thailand	ERR689349	16.771	98.7045
Thailand	ERR689356	16.771	98.7045
Thailand	ERR689342	16.771	98.7045
Thailand	ERR689367	16.771	98.7045
Thailand	ERR689344	16.771	98.7045
Thailand	ERR676546	16.771	98.7045
Thailand	ERR689403	16.771	98.7045
Thailand	ERR689335	16.771	98.7045
Thailand	ERR689393	16.771	98.7045
Thailand	ERR689341	16.771	98.7045
Thailand	ERR676570	16.771	98.7045
Thailand	ERR689390	16.771	98.7045
Thailand	ERR689368	16.771	98.7045
Thailand	ERR676547	16.771	98.7045
Thailand	ERR689387	16.771	98.7045
Thailand	ERR676566	16.771	98.7045
Thailand	ERR689338	16.771	98.7045
Thailand	ERR689364	16.771	98.7045
Thailand	ERR676573	16.771	98.7045
Thailand	ERR676552	16.771	98.7045
Thailand	ERR676553	16.771	98.7045
Thailand	ERR689382	16.771	98.7045
Thailand	ERR689399	16.771	98.7045
Thailand	ERR689357	16.771	98.7045
Thailand	ERR676567	16.771	98.7045
Thailand	ERR689340	16.771	98.7045
Thailand	ERR689377	16.771	98.7045
Thailand	ERR689381	16.771	98.7045
Thailand	ERR689337	16.771	98.7045
Thailand	ERR676549	16.771	98.7045
Thailand	ERR689353	16.771	98.7045
Thailand	ERR689370	16.771	98.7045
Thailand	ERR676568	16.771	98.7045
Thailand	ERR689365	16.771	98.7045
Thailand	ERR689371	16.771	98.7045
Thailand	ERR689351	16.771	98.7045
Thailand	ERR689352	16.771	98.7045
Thailand	ERR689405	16.771	98.7045
Thailand	ERR689398	16.771	98.7045
Thailand	ERR689400	16.771	98.7045
Thailand	ERR689339	16.771	98.7045
Thailand	ERR689359	16.771	98.7045
Thailand	ERR676562	16.771	98.7045
Thailand	ERR689389	16.771	98.7045
Thailand	ERR689404	16.771	98.7045
Thailand	ERR689363	16.771	98.7045
Thailand	ERR689406	16.771	98.7045
Thailand	ERR689388	16.771	98.7045
Thailand	ERR689407	16.771	98.7045
Thailand	ERR689380	16.771	98.7045
Thailand	ERR676554	16.771	98.7045
Thailand	ERR676560	16.771	98.7045
Thailand	ERR676550	16.771	98.7045
Thailand	ERR676574	16.771	98.7045
Thailand	ERR689401	16.771	98.7045
Thailand	ERR689383	16.771	98.7045
Thailand	ERR676555	16.771	98.7045
Thailand	ERR676556	16.771	98.7045
Thailand	ERR689358	16.771	98.7045
Thailand	ERR689423	16.771	98.7045
Thailand	ERR689419	16.771	98.7045
Thailand	ERR689411	16.771	98.7045
Thailand	ERR689437	16.771	98.7045
Thailand	ERR689438	16.771	98.7045
Thailand	ERR713930	16.771	98.7045
Thailand	ERR689408	16.771	98.7045
Thailand	ERR689417	16.771	98.7045
Thailand	ERR713925	16.771	98.7045
Thailand	ERR689426	16.771	98.7045
Thailand	ERR689433	16.771	98.7045
Thailand	ERR689412	16.771	98.7045
Thailand	ERR689427	16.771	98.7045
Thailand	ERR689413	16.771	98.7045
Thailand	ERR689414	16.771	98.7045
Thailand	ERR689440	16.771	98.7045
Thailand	ERR689429	16.771	98.7045
Thailand	ERR689430	16.771	98.7045
Thailand	ERR713926	16.771	98.7045
Thailand	ERR713927	16.771	98.7045
Thailand	ERR689420	16.771	98.7045
Thailand	ERR689428	16.771	98.7045
Thailand	ERR689434	16.771	98.7045
Thailand	ERR689439	16.771	98.7045
Thailand	ERR689415	16.771	98.7045
Thailand	ERR689424	16.771	98.7045
Thailand	ERR689431	16.771	98.7045
Thailand	ERR689432	16.771	98.7045
Thailand	ERR689410	16.771	98.7045
Thailand	ERR689436	16.771	98.7045
Thailand	ERR689421	16.771	98.7045
Thailand	ERR713928	16.771	98.7045
Thailand	ERR713929	16.771	98.7045
Thailand	ERR689422	16.771	98.7045
Thailand	ERR689416	16.771	98.7045
Thailand	ERR689409	16.771	98.7045
Thailand	ERR689425	16.771	98.7045
Thailand	ERR689418	16.771	98.7045
Thailand	ERR689435	16.771	98.7045
Tanzania	ERR018913	-4.84468	38.9621
Tanzania	ERR018912	-6.82008	37.661
Tanzania	ERR171645	-6.82008	37.661
Tanzania	ERR018914	-4.84468	38.9621
Tanzania	ERR018915	-4.84468	38.9621
Tanzania	ERR018916	-4.84468	38.9621
Tanzania	ERR022906	-4.84468	38.9621
Tanzania	ERR022861	-4.84468	38.9621
Tanzania	ERR022919	-4.84468	38.9621
Tanzania	ERR171648	-4.84468	38.9621
Tanzania	ERR027092	-4.84468	38.9621
Tanzania	ERR022907	-4.84468	38.9621
Tanzania	ERR022920	-4.84468	38.9621
Tanzania	ERR022908	-6.82008	37.661
Tanzania	ERR022531	-6.82008	37.661
Tanzania	ERR027093	-6.82008	37.661
Tanzania	ERR022909	-6.82008	37.661
Tanzania	ERR027094	-6.82008	37.661
Tanzania	ERR171646	-6.82008	37.661
Tanzania	ERR171647	-6.82008	37.661
Tanzania	ERR171649	-4.84468	38.9621
Tanzania	ERR405240	-5.24108	38.8287
Tanzania	ERR405242	-5.24108	38.8287
Tanzania	ERR405243	-5.24108	38.8287
Tanzania	ERR405245	-5.24108	38.8287
Tanzania	ERR405248	-5.24108	38.8287
Tanzania	ERR490334	-5.24108	38.8287
Tanzania	ERR490338	-5.24108	38.8287
Tanzania	ERR405237	-5.24108	38.8287
Tanzania	ERR405239	-5.24108	38.8287
Tanzania	ERR405246	-5.24108	38.8287
Tanzania	ERR405249	-5.24108	38.8287
Tanzania	ERR405252	-5.24108	38.8287
Tanzania	ERR490339	-5.24108	38.8287
Tanzania	ERR405238	-5.24108	38.8287
Tanzania	ERR405241	-5.24108	38.8287
Tanzania	ERR405244	-5.24108	38.8287
Tanzania	ERR405247	-5.24108	38.8287
Tanzania	ERR405250	-5.24108	38.8287
Tanzania	ERR405251	-5.24108	38.8287
Tanzania	ERR405253	-5.24108	38.8287
Tanzania	ERR405236	-5.24108	38.8287
Tanzania	ERR439519	-6.82008	37.661
Tanzania	ERR439522	-6.82008	37.661
Tanzania	ERR439525	-4.84468	38.9621
Tanzania	ERR439528	-4.84468	38.9621
Tanzania	ERR439531	-6.82008	37.661
Tanzania	ERR449895	-6.82008	37.661
Tanzania	ERR449897	-4.84468	38.9621
Tanzania	ERR449899	-6.82008	37.661
Tanzania	ERR449901	-6.82008	37.661
Tanzania	ERR449903	-6.82008	37.661
Tanzania	ERR449905	-6.82008	37.661
Tanzania	ERR449907	-6.82008	37.661
Tanzania	ERR439520	-6.82008	37.661
Tanzania	ERR439523	-6.82008	37.661
Tanzania	ERR439526	-6.82008	37.661
Tanzania	ERR439529	-6.82008	37.661
Tanzania	ERR439532	-6.82008	37.661
Tanzania	ERR449896	-6.82008	37.661
Tanzania	ERR449898	-6.82008	37.661
Tanzania	ERR449900	-6.82008	37.661
Tanzania	ERR449902	-6.82008	37.661
Tanzania	ERR449904	-6.82008	37.661
Tanzania	ERR449906	-6.82008	37.661
Tanzania	ERR449908	-6.82008	37.661
Tanzania	ERR439521	-6.82008	37.661
Tanzania	ERR439524	-6.82008	37.661
Tanzania	ERR439527	-4.84468	38.9621
Tanzania	ERR439530	-6.82008	37.661
Tanzania	ERR689149	-5.24108	38.8287
Tanzania	ERR696929	-5.24108	38.8287
Tanzania	ERR662098	-5.24108	38.8287
Tanzania	ERR696943	-5.24108	38.8287
Tanzania	ERR696899	-5.24108	38.8287
Tanzania	ERR696944	-5.24108	38.8287
Tanzania	ERR689211	-5.24108	38.8287
Tanzania	ERR696940	-5.24108	38.8287
Tanzania	ERR696891	-5.24108	38.8287
Tanzania	ERR696953	-5.24108	38.8287
Tanzania	ERR696954	-5.24108	38.8287
Tanzania	ERR662100	-5.24108	38.8287
Tanzania	ERR689223	-5.24108	38.8287
Tanzania	ERR689186	-5.24108	38.8287
Tanzania	ERR696942	-5.24108	38.8287
Tanzania	ERR696893	-5.24108	38.8287
Tanzania	ERR689210	-5.24108	38.8287
Tanzania	ERR696919	-5.24108	38.8287
Tanzania	ERR696886	-5.24108	38.8287
Tanzania	ERR696906	-5.24108	38.8287
Tanzania	ERR689224	-5.24108	38.8287
Tanzania	ERR696930	-5.24108	38.8287
Tanzania	ERR696884	-5.24108	38.8287
Tanzania	ERR696916	-5.24108	38.8287
Tanzania	ERR689150	-5.24108	38.8287
Tanzania	ERR696928	-5.24108	38.8287
Tanzania	ERR696904	-5.24108	38.8287
Tanzania	ERR689185	-5.24108	38.8287
Tanzania	ERR689153	-5.24108	38.8287
Tanzania	ERR696952	-5.24108	38.8287
Tanzania	ERR689174	-5.24108	38.8287
Tanzania	ERR696917	-5.24108	38.8287
Tanzania	ERR689151	-5.24108	38.8287
Tanzania	ERR689152	-5.24108	38.8287
Tanzania	ERR662110	-5.24108	38.8287
Tanzania	ERR696897	-5.24108	38.8287
Tanzania	ERR689162	-5.24108	38.8287
Tanzania	ERR676491	-5.24108	38.8287
Tanzania	ERR662113	-5.24108	38.8287
Tanzania	ERR662107	-5.24108	38.8287
Tanzania	ERR696903	-5.24108	38.8287
Tanzania	ERR689161	-5.24108	38.8287
Tanzania	ERR689232	-5.24108	38.8287
Tanzania	ERR696905	-5.24108	38.8287
Tanzania	ERR689184	-5.24108	38.8287
Tanzania	ERR696956	-5.24108	38.8287
Tanzania	ERR696931	-5.24108	38.8287
Tanzania	ERR689183	-5.24108	38.8287
Tanzania	ERR696892	-5.24108	38.8287
Tanzania	ERR662109	-5.24108	38.8287
Tanzania	ERR689198	-5.24108	38.8287
Tanzania	ERR696885	-5.24108	38.8287
Tanzania	ERR662112	-5.24108	38.8287
Tanzania	ERR696920	-5.24108	38.8287
Tanzania	ERR696955	-5.24108	38.8287
Tanzania	ERR676517	-5.24108	38.8287
Tanzania	ERR696894	-5.24108	38.8287
Tanzania	ERR696941	-5.24108	38.8287
Tanzania	ERR696918	-5.24108	38.8287
Tanzania	ERR696898	-5.24108	38.8287
Tanzania	ERR696907	-5.24108	38.8287
Tanzania	ERR676519	-5.24108	38.8287
Tanzania	ERR676543	-5.24108	38.8287
Tanzania	ERR689227	-5.24108	38.8287
Tanzania	ERR689236	-5.24108	38.8287
Tanzania	ERR689177	-5.24108	38.8287
Tanzania	ERR689212	-5.24108	38.8287
Tanzania	ERR676497	-5.24108	38.8287
Tanzania	ERR696932	-5.24108	38.8287
Tanzania	ERR676493	-5.24108	38.8287
Tanzania	ERR696895	-5.24108	38.8287
Tanzania	ERR689188	-5.24108	38.8287
Tanzania	ERR689163	-5.24108	38.8287
Tanzania	ERR696958	-5.24108	38.8287
Tanzania	ERR676509	-5.24108	38.8287
Tanzania	ERR676533	-5.24108	38.8287
Tanzania	ERR676544	-5.24108	38.8287
Tanzania	ERR676518	-5.24108	38.8287
Tanzania	ERR676503	-5.24108	38.8287
Tanzania	ERR676530	-5.24108	38.8287
Tanzania	ERR676471	-5.24108	38.8287
Tanzania	ERR676483	-5.24108	38.8287
Tanzania	ERR676472	-5.24108	38.8287
Tanzania	ERR689225	-5.24108	38.8287
Tanzania	ERR689235	-5.24108	38.8287
Tanzania	ERR696908	-5.24108	38.8287
Tanzania	ERR676484	-5.24108	38.8287
Tanzania	ERR676520	-5.24108	38.8287
Tanzania	ERR676492	-5.24108	38.8287
Tanzania	ERR676504	-5.24108	38.8287
Tanzania	ERR689233	-5.24108	38.8287
Tanzania	ERR676505	-5.24108	38.8287
Tanzania	ERR689175	-5.24108	38.8287
Tanzania	ERR676473	-5.24108	38.8287
Tanzania	ERR676474	-5.24108	38.8287
Tanzania	ERR689200	-5.24108	38.8287
Tanzania	ERR689201	-5.24108	38.8287
Tanzania	ERR676529	-5.24108	38.8287
Tanzania	ERR676482	-5.24108	38.8287
Tanzania	ERR689234	-5.24108	38.8287
Tanzania	ERR676506	-5.24108	38.8287
Tanzania	ERR689176	-5.24108	38.8287
Tanzania	ERR696933	-5.24108	38.8287
Tanzania	ERR676496	-5.24108	38.8287
Tanzania	ERR689190	-5.24108	38.8287
Tanzania	ERR676475	-5.24108	38.8287
Tanzania	ERR689191	-5.24108	38.8287
Tanzania	ERR676469	-5.24108	38.8287
Tanzania	ERR676495	-5.24108	38.8287
Tanzania	ERR689199	-5.24108	38.8287
Tanzania	ERR676507	-5.24108	38.8287
Tanzania	ERR689226	-5.24108	38.8287
Tanzania	ERR696957	-5.24108	38.8287
Tanzania	ERR689154	-5.24108	38.8287
Tanzania	ERR676485	-5.24108	38.8287
Tanzania	ERR689192	-5.24108	38.8287
Tanzania	ERR689187	-5.24108	38.8287
Tanzania	ERR676531	-5.24108	38.8287
Tanzania	ERR696921	-5.24108	38.8287
Tanzania	ERR676470	-5.24108	38.8287
Tanzania	ERR676494	-5.24108	38.8287
Tanzania	ERR676532	-5.24108	38.8287
Tanzania	ERR689189	-5.24108	38.8287
Tanzania	ERR676508	-5.24108	38.8287
Tanzania	ERR676510	-5.24108	38.8287
Tanzania	ERR689164	-5.24108	38.8287
Tanzania	ERR689237	-5.24108	38.8287
Tanzania	ERR696946	-5.24108	38.8287
Tanzania	ERR689167	-5.24108	38.8287
Tanzania	ERR689204	-5.24108	38.8287
Tanzania	ERR689214	-5.24108	38.8287
Tanzania	ERR689239	-10.368	38.7546
Tanzania	ERR696937	-10.368	38.7546
Tanzania	ERR696961	-10.368	38.7546
Tanzania	ERR689178	-10.368	38.7546
Tanzania	ERR689213	-10.368	38.7546
Tanzania	ERR696959	-10.368	38.7546
Tanzania	ERR696925	-10.368	38.7546
Tanzania	ERR696945	-10.368	38.7546
Tanzania	ERR676511	-10.368	38.7546
Tanzania	ERR696910	-10.368	38.7546
Tanzania	ERR689193	-10.368	38.7546
Tanzania	ERR696912	-10.368	38.7546
Tanzania	ERR696936	-10.368	38.7546
Tanzania	ERR689240	-10.368	38.7546
Tanzania	ERR696923	-10.368	38.7546
Tanzania	ERR689203	-10.368	38.7546
Tanzania	ERR696960	-10.368	38.7546
Tanzania	ERR696924	-10.368	38.7546
Tanzania	ERR689229	-10.368	38.7546
Tanzania	ERR689215	-10.368	38.7546
Tanzania	ERR696949	-10.368	38.7546
Tanzania	ERR696934	-10.368	38.7546
Tanzania	ERR689165	-10.368	38.7546
Tanzania	ERR689156	-10.368	38.7546
Tanzania	ERR696935	-10.368	38.7546
Tanzania	ERR676499	-10.368	38.7546
Tanzania	ERR696947	-10.368	38.7546
Tanzania	ERR689216	-10.368	38.7546
Tanzania	ERR696922	-10.368	38.7546
Tanzania	ERR689155	-10.368	38.7546
Tanzania	ERR689238	-10.368	38.7546
Tanzania	ERR689168	-10.368	38.7546
Tanzania	ERR689169	-10.368	38.7546
Tanzania	ERR689205	-10.368	38.7546
Tanzania	ERR689241	-10.368	38.7546
Tanzania	ERR676498	-10.368	38.7546
Tanzania	ERR689228	-10.368	38.7546
Tanzania	ERR676521	-10.368	38.7546
Tanzania	ERR676522	-10.368	38.7546
Tanzania	ERR689181	-10.368	38.7546
Tanzania	ERR696948	-10.368	38.7546
Tanzania	ERR689217	-10.368	38.7546
Tanzania	ERR689202	-10.368	38.7546
Tanzania	ERR689166	-10.368	38.7546
Tanzania	ERR689179	-10.368	38.7546
Tanzania	ERR689180	-10.368	38.7546
Tanzania	ERR689157	-10.368	38.7546
Tanzania	ERR676486	-10.368	38.7546
Tanzania	ERR676487	-10.368	38.7546
Tanzania	ERR689146	-10.368	38.7546
Tanzania	ERR676488	-10.368	38.7546
Tanzania	ERR689206	-10.368	38.7546
Tanzania	ERR689207	-10.368	38.7546
Tanzania	ERR689171	-10.368	38.7546
Tanzania	ERR689231	-10.368	38.7546
Tanzania	ERR689195	-10.368	38.7546
Tanzania	ERR689182	-10.368	38.7546
Tanzania	ERR689196	-10.368	38.7546
Tanzania	ERR676490	-10.368	38.7546
Tanzania	ERR689218	-10.368	38.7546
Tanzania	ERR689230	-10.368	38.7546
Tanzania	ERR676501	-10.368	38.7546
Tanzania	ERR696939	-10.368	38.7546
Tanzania	ERR689220	-10.368	38.7546
Tanzania	ERR689208	-10.368	38.7546
Tanzania	ERR689158	-10.368	38.7546
Tanzania	ERR676512	-1.75032	31.6199
Tanzania	ERR676467	-1.75032	31.6199
Tanzania	ERR676489	-1.75032	31.6199
Tanzania	ERR689221	-1.75032	31.6199
Tanzania	ERR689148	-1.75032	31.6199
Tanzania	ERR689194	-1.75032	31.6199
Tanzania	ERR676464	-1.75032	31.6199
Tanzania	ERR676535	-1.75032	31.6199
Tanzania	ERR676515	-1.75032	31.6199
Tanzania	ERR696902	-1.75032	31.6199
Tanzania	ERR689172	-1.75032	31.6199
Tanzania	ERR689209	-1.75032	31.6199
Tanzania	ERR689173	-1.75032	31.6199
Tanzania	ERR676513	-1.75032	31.6199
Tanzania	ERR676476	-1.75032	31.6199
Tanzania	ERR696914	-1.75032	31.6199
Tanzania	ERR689147	-1.75032	31.6199
Tanzania	ERR676478	-1.75032	31.6199
Tanzania	ERR676525	-1.75032	31.6199
Tanzania	ERR676514	-1.75032	31.6199
Tanzania	ERR676534	-1.75032	31.6199
Tanzania	ERR676465	-1.75032	31.6199
Tanzania	ERR689219	-1.75032	31.6199
Tanzania	ERR676524	-1.75032	31.6199
Tanzania	ERR676468	-1.75032	31.6199
Tanzania	ERR676539	-1.75032	31.6199
Tanzania	ERR689170	-1.75032	31.6199
Tanzania	ERR696938	-1.75032	31.6199
Tanzania	ERR676523	-1.75032	31.6199
Tanzania	ERR676537	-1.75032	31.6199
Tanzania	ERR676538	-1.75032	31.6199
Tanzania	ERR696950	-1.75032	31.6199
Tanzania	ERR676500	-1.75032	31.6199
Tanzania	ERR676477	-1.75032	31.6199
Tanzania	ERR676466	-1.75032	31.6199
Tanzania	ERR676526	-1.75032	31.6199
Tanzania	ERR676480	-1.75032	31.6199
Tanzania	ERR676481	-1.75032	31.6199
Tanzania	ERR696927	-1.75032	31.6199
Tanzania	ERR696951	-1.75032	31.6199
Tanzania	ERR676479	-1.75032	31.6199
Tanzania	ERR689159	-1.75032	31.6199
Tanzania	ERR676527	-1.75032	31.6199
Tanzania	ERR676502	-1.75032	31.6199
Tanzania	ERR689160	-1.75032	31.6199
Tanzania	ERR689222	-1.75032	31.6199
Tanzania	ERR676542	-1.75032	31.6199
Tanzania	ERR689197	-1.75032	31.6199
Tanzania	ERR676516	-1.75032	31.6199
Tanzania	ERR676540	-1.75032	31.6199
Tanzania	ERR676541	-1.75032	31.6199
Tanzania	ERR696926	-1.75032	31.6199
Tanzania	ERR676528	-1.75032	31.6199
Ghana	ERR021976	10.8856	-1.08662
Ghana	ERR199977	10.8856	-1.08662
Ghana	ERR023681	10.8856	-1.08662
Ghana	ERR211566	10.8856	-1.08662
Ghana	ERR015363	10.8856	-1.08662
Ghana	ERR015349	10.8856	-1.08662
Ghana	ERR015326	10.8856	-1.08662
Ghana	ERR211556	10.8856	-1.08662
Ghana	ERR023682	10.8856	-1.08662
Ghana	ERR199978	10.8856	-1.08662
Ghana	ERR015316	10.8856	-1.08662
Ghana	ERR018949	10.8856	-1.08662
Ghana	ERR018942	10.8856	-1.08662
Ghana	ERR015405	10.8856	-1.08662
Ghana	ERR211523	10.8856	-1.08662
Ghana	ERR015351	10.8856	-1.08662
Ghana	ERR020110	10.8856	-1.08662
Ghana	ERR199970	10.8856	-1.08662
Ghana	ERR023660	10.8856	-1.08662
Ghana	ERR199971	10.8856	-1.08662
Ghana	ERR018970	10.8856	-1.08662
Ghana	ERR018965	10.8856	-1.08662
Ghana	ERR263689	10.8856	-1.08662
Ghana	ERR018935	10.8856	-1.08662
Ghana	ERR036154	10.8856	-1.08662
Ghana	ERR023662	10.8856	-1.08662
Ghana	ERR020106	10.8856	-1.08662
Ghana	ERR199972	10.8856	-1.08662
Ghana	ERR036156	10.8856	-1.08662
Ghana	ERR023672	10.8856	-1.08662
Ghana	ERR018943	10.8856	-1.08662
Ghana	ERR023676	10.8856	-1.08662
Ghana	ERR036157	10.8856	-1.08662
Ghana	ERR023677	10.8856	-1.08662
Ghana	ERR021974	10.8856	-1.08662
Ghana	ERR018954	10.8856	-1.08662
Ghana	ERR036158	10.8856	-1.08662
Ghana	ERR211486	10.8856	-1.08662
Ghana	ERR020111	10.8856	-1.08662
Ghana	ERR023678	10.8856	-1.08662
Ghana	ERR036159	10.8856	-1.08662
Ghana	ERR018973	10.8856	-1.08662
Ghana	ERR211545	10.8856	-1.08662
Ghana	ERR211546	10.8856	-1.08662
Ghana	ERR018971	10.8856	-1.08662
Ghana	ERR023679	10.8856	-1.08662
Ghana	ERR018968	10.8856	-1.08662
Ghana	ERR018945	10.8856	-1.08662
Ghana	ERR018969	10.8856	-1.08662
Ghana	ERR036162	10.8856	-1.08662
Ghana	ERR022532	10.8856	-1.08662
Ghana	ERR211542	10.8856	-1.08662
Ghana	ERR211543	10.8856	-1.08662
Ghana	ERR211539	10.8856	-1.08662
Ghana	ERR036163	10.8856	-1.08662
Ghana	ERR027095	10.8856	-1.08662
Ghana	ERR018967	10.8856	-1.08662
Ghana	ERR036155	10.8856	-1.08662
Ghana	ERR018975	10.8856	-1.08662
Ghana	ERR211487	10.8856	-1.08662
Ghana	ERR020115	10.8856	-1.08662
Ghana	ERR216468	10.8856	-1.08662
Ghana	ERR211488	10.8856	-1.08662
Ghana	ERR018966	10.8856	-1.08662
Ghana	ERR022860	10.8856	-1.08662
Ghana	ERR018974	10.8856	-1.08662
Ghana	ERR263679	10.8856	-1.08662
Ghana	ERR023663	10.8856	-1.08662
Ghana	ERR018964	10.8856	-1.08662
Ghana	ERR263683	10.8856	-1.08662
Ghana	ERR199973	10.8856	-1.08662
Ghana	ERR022916	10.8856	-1.08662
Ghana	ERR020117	10.8856	-1.08662
Ghana	ERR023665	10.8856	-1.08662
Ghana	ERR022701	10.8856	-1.08662
Ghana	ERR027097	10.8856	-1.08662
Ghana	ERR022533	10.8856	-1.08662
Ghana	ERR027098	10.8856	-1.08662
Ghana	ERR022912	10.8856	-1.08662
Ghana	ERR263680	10.8856	-1.08662
Ghana	ERR263686	10.8856	-1.08662
Ghana	ERR022534	10.8856	-1.08662
Ghana	ERR020118	10.8856	-1.08662
Ghana	ERR023157	10.8856	-1.08662
Ghana	ERR211548	10.8856	-1.08662
Ghana	ERR023158	10.8856	-1.08662
Ghana	ERR023154	10.8856	-1.08662
Ghana	ERR022529	10.8856	-1.08662
Ghana	ERR023159	10.8856	-1.08662
Ghana	ERR022535	10.8856	-1.08662
Ghana	ERR020119	10.8856	-1.08662
Ghana	ERR211536	10.8856	-1.08662
Ghana	ERR211552	10.8856	-1.08662
Ghana	ERR020120	10.8856	-1.08662
Ghana	ERR022530	10.8856	-1.08662
Ghana	ERR023032	10.8856	-1.08662
Ghana	ERR263685	10.8856	-1.08662
Ghana	ERR023155	10.8856	-1.08662
Ghana	ERR020121	10.8856	-1.08662
Ghana	ERR263690	10.8856	-1.08662
Ghana	ERR211491	10.8856	-1.08662
Ghana	ERR022702	10.8856	-1.08662
Ghana	ERR023156	10.8856	-1.08662
Ghana	ERR022536	10.8856	-1.08662
Ghana	ERR022922	10.8856	-1.08662
Ghana	ERR022537	10.8856	-1.08662
Ghana	ERR263681	10.8856	-1.08662
Ghana	ERR022703	10.8856	-1.08662
Ghana	ERR022897	10.8856	-1.08662
Ghana	ERR020122	10.8856	-1.08662
Ghana	ERR022898	10.8856	-1.08662
Ghana	ERR211492	10.8856	-1.08662
Ghana	ERR022913	10.8856	-1.08662
Ghana	ERR211493	10.8856	-1.08662
Ghana	ERR019549	10.8856	-1.08662
Ghana	ERR211495	10.8856	-1.08662
Ghana	ERR211496	10.8856	-1.08662
Ghana	ERR211463	10.8856	-1.08662
Ghana	ERR211530	10.8856	-1.08662
Ghana	ERR211497	10.8856	-1.08662
Ghana	ERR211524	10.8856	-1.08662
Ghana	ERR211510	10.8856	-1.08662
Ghana	ERR211498	10.8856	-1.08662
Ghana	ERR211499	10.8856	-1.08662
Ghana	ERR211500	10.8856	-1.08662
Ghana	ERR211511	10.8856	-1.08662
Ghana	ERR211501	10.8856	-1.08662
Ghana	ERR199974	10.8856	-1.08662
Ghana	ERR211512	10.8856	-1.08662
Ghana	ERR211502	10.8856	-1.08662
Ghana	ERR211454	10.8856	-1.08662
Ghana	ERR223041	10.8856	-1.08662
Ghana	ERR199975	10.8856	-1.08662
Ghana	ERR045574	10.8856	-1.08662
Ghana	ERR045575	10.8856	-1.08662
Ghana	ERR205932	10.8856	-1.08662
Ghana	ERR042723	10.8856	-1.08662
Ghana	ERR039235	10.8856	-1.08662
Ghana	ERR029957	10.8856	-1.08662
Ghana	ERR036144	10.8856	-1.08662
Ghana	ERR036145	10.8856	-1.08662
Ghana	ERR045576	10.8856	-1.08662
Ghana	ERR037383	10.8856	-1.08662
Ghana	ERR045577	10.8856	-1.08662
Ghana	ERR031075	10.8856	-1.08662
Ghana	ERR029961	10.8856	-1.08662
Ghana	ERR036146	10.8856	-1.08662
Ghana	ERR042714	10.8856	-1.08662
Ghana	ERR045578	10.8856	-1.08662
Ghana	ERR045579	10.8856	-1.08662
Ghana	ERR036147	10.8856	-1.08662
Ghana	ERR045580	10.8856	-1.08662
Ghana	ERR042720	10.8856	-1.08662
Ghana	ERR032147	10.8856	-1.08662
Ghana	ERR042711	10.8856	-1.08662
Ghana	ERR039236	10.8856	-1.08662
Ghana	ERR042648	10.8856	-1.08662
Ghana	ERR045581	10.8856	-1.08662
Ghana	ERR045582	10.8856	-1.08662
Ghana	ERR045583	10.8856	-1.08662
Ghana	ERR045584	10.8856	-1.08662
Ghana	ERR045585	10.8856	-1.08662
Ghana	ERR035359	10.8856	-1.08662
Ghana	ERR029962	10.8856	-1.08662
Ghana	ERR045586	10.8856	-1.08662
Ghana	ERR029958	10.8856	-1.08662
Ghana	ERR029963	10.8856	-1.08662
Ghana	ERR045588	10.8856	-1.08662
Ghana	ERR045589	10.8856	-1.08662
Ghana	ERR042635	10.8856	-1.08662
Ghana	ERR045590	10.8856	-1.08662
Ghana	ERR029964	10.8856	-1.08662
Ghana	ERR045614	10.8856	-1.08662
Ghana	ERR029959	10.8856	-1.08662
Ghana	ERR042240	10.8856	-1.08662
Ghana	ERR032148	10.8856	-1.08662
Ghana	ERR045591	10.8856	-1.08662
Ghana	ERR045592	10.8856	-1.08662
Ghana	ERR042645	10.8856	-1.08662
Ghana	ERR039892	10.8856	-1.08662
Ghana	ERR045594	10.8856	-1.08662
Ghana	ERR035360	10.8856	-1.08662
Ghana	ERR263687	10.8856	-1.08662
Ghana	ERR211534	10.8856	-1.08662
Ghana	ERR045616	10.8856	-1.08662
Ghana	ERR045603	10.8856	-1.08662
Ghana	ERR045604	10.8856	-1.08662
Ghana	ERR035363	10.8856	-1.08662
Ghana	ERR042696	10.8856	-1.08662
Ghana	ERR045605	10.8856	-1.08662
Ghana	ERR045619	10.8856	-1.08662
Ghana	ERR205933	10.8856	-1.08662
Ghana	ERR211562	10.8856	-1.08662
Ghana	ERR490341	10.8856	-1.08662
Ghana	ERR045620	10.8856	-1.08662
Ghana	ERR211550	10.8856	-1.08662
Ghana	ERR036148	10.8856	-1.08662
Ghana	ERR045606	10.8856	-1.08662
Ghana	ERR029965	10.8856	-1.08662
Ghana	ERR029966	10.8856	-1.08662
Ghana	ERR263682	10.8856	-1.08662
Ghana	ERR045607	10.8856	-1.08662
Ghana	ERR042234	10.8856	-1.08662
Ghana	ERR042725	10.8856	-1.08662
Ghana	ERR045608	10.8856	-1.08662
Ghana	ERR029967	10.8856	-1.08662
Ghana	ERR036149	10.8856	-1.08662
Ghana	ERR045621	10.8856	-1.08662
Ghana	ERR045609	10.8856	-1.08662
Ghana	ERR045610	10.8856	-1.08662
Ghana	ERR036150	10.8856	-1.08662
Ghana	ERR045622	10.8856	-1.08662
Ghana	ERR036151	10.8856	-1.08662
Ghana	ERR045623	10.8856	-1.08662
Ghana	ERR211537	10.8856	-1.08662
Ghana	ERR263688	10.8856	-1.08662
Ghana	ERR029968	10.8856	-1.08662
Ghana	ERR045611	10.8856	-1.08662
Ghana	ERR045612	10.8856	-1.08662
Ghana	ERR045595	10.8856	-1.08662
Ghana	ERR045596	10.8856	-1.08662
Ghana	ERR216466	10.8856	-1.08662
Ghana	ERR045597	10.8856	-1.08662
Ghana	ERR045598	10.8856	-1.08662
Ghana	ERR045599	10.8856	-1.08662
Ghana	ERR045600	10.8856	-1.08662
Ghana	ERR039976	10.8856	-1.08662
Ghana	ERR211540	10.8856	-1.08662
Ghana	ERR045601	10.8856	-1.08662
Ghana	ERR029969	10.8856	-1.08662
Ghana	ERR263684	10.8856	-1.08662
Ghana	ERR045602	10.8856	-1.08662
Ghana	ERR033024	10.8856	-1.08662
Ghana	ERR033025	10.8856	-1.08662
Ghana	ERR211547	10.8856	-1.08662
[truncated: 3,959 more rows]
