# Supplementary material for: Geographical classification of malaria parasites through applying machine learning to whole genome sequence data
Source: Sci Rep. 2022 Dec 7;12:21150. doi: 10.1038/s41598-022-25568-6 (PMC9729610; doi:10.1038/s41598-022-25568-6)
Supplement: Supplementary file 2 — Supplementary Information 2. [file 41598_2022_25568_MOESM2_ESM.xlsx]

## Sheet: P_vivax
S2 Table. The 659 high quality P. vivax isolates used in the study
Country	Identifier	Latitude	Longitude
Cambodia	ERR020103	12.2869	103.542
Vietnam	ERR021980	11.7152	106.817
Vietnam	ERR021981	11.7152	106.817
Vietnam	ERR021982	11.7152	106.817
Vietnam	ERR021983	11.7152	106.817
Papua_New_Guinea	ERR022864	-4.4597	136.367
Vietnam	ERR022866	11.7152	106.817
Cambodia	ERR023039	12.2869	103.542
Cambodia	ERR023040	12.2869	103.542
Cambodia	ERR023041	12.2869	103.542
Cambodia	ERR023042	12.2869	103.542
Vietnam	ERR023161	11.7152	106.817
Cambodia	ERR027119	12.2869	103.542
Cambodia	ERR039234	13.7794	106.091
Cambodia	ERR054080	12.2869	103.542
Cambodia	ERR054082	12.2869	103.542
Malaysia	ERR054089	6.04482	116.367
Malaysia	ERR1106842	6.71988	117.121
Malaysia	ERR1106843	6.71988	117.121
Malaysia	ERR1106846	6.71988	117.121
Thailand	ERR111709	16.3949	98.6992
Thailand	ERR111710	16.7097	98.5759
Thailand	ERR111711	16.7097	98.5759
Thailand	ERR111712	16.7097	98.5759
Thailand	ERR111713	16.7097	98.5759
Thailand	ERR111714	16.7097	98.5759
Thailand	ERR111715	16.7097	98.5759
Thailand	ERR111716	16.7097	98.5759
Thailand	ERR111717	16.7097	98.5759
Thailand	ERR111718	16.7097	98.5759
Thailand	ERR111719	16.7097	98.5759
Thailand	ERR111720	16.7097	98.5759
Thailand	ERR111721	16.7097	98.5759
Thailand	ERR111722	16.7097	98.5759
Thailand	ERR111723	16.7097	98.5759
Thailand	ERR111724	16.7097	98.5759
Thailand	ERR111725	16.7097	98.5759
Thailand	ERR111726	16.7097	98.5759
Thailand	ERR111727	16.7097	98.5759
Thailand	ERR111728	16.7097	98.5759
Cambodia	ERR111729	12.2869	103.542
Malaysia	ERR1138855	6.4221	116.8
Malaysia	ERR1138856	6.4221	116.8
Malaysia	ERR1138857	6.4221	116.8
Malaysia	ERR1138858	6.4221	116.8
Malaysia	ERR1138861	6.71988	117.121
Malaysia	ERR1138862	6.71988	117.121
Malaysia	ERR1138864	6.71988	117.121
Malaysia	ERR1138865	6.71988	117.121
Malaysia	ERR1138866	6.71988	117.121
Malaysia	ERR1138867	6.71988	117.121
Malaysia	ERR1138868	6.71988	117.121
Malaysia	ERR1138869	6.71988	117.121
Malaysia	ERR1138870	6.71988	117.121
Malaysia	ERR1138871	6.71988	117.121
Malaysia	ERR1138872	6.71988	117.121
Malaysia	ERR1138873	6.71988	117.121
Malaysia	ERR1138875	6.71988	117.121
Malaysia	ERR1138876	6.71988	117.121
Malaysia	ERR1138879	6.71988	117.121
Malaysia	ERR1138881	6.71988	117.121
Malaysia	ERR1138882	6.71988	117.121
Malaysia	ERR1138883	6.71988	117.121
Malaysia	ERR1138884	6.71988	117.121
Malaysia	ERR1138885	6.71988	117.121
Thailand	ERR1475350	16.7097	98.5759
Thailand	ERR1475351	16.9278	98.8995
Thailand	ERR1475352	16.9278	98.8995
Thailand	ERR1475353	16.9278	98.8995
Thailand	ERR1475354	16.9278	98.8995
Thailand	ERR1475355	16.9278	98.8995
Malaysia	ERR1475395	6.4221	116.8
Malaysia	ERR1475396	6.4221	116.8
Malaysia	ERR1475397	6.4221	116.8
Malaysia	ERR1475398	6.4221	116.8
Malaysia	ERR1475399	6.4221	116.8
Malaysia	ERR1475418	6.4221	116.8
Malaysia	ERR1475419	6.4221	116.8
Malaysia	ERR1475420	6.4221	116.8
Malaysia	ERR1475425	6.4221	116.8
Malaysia	ERR1475427	6.4221	116.8
Malaysia	ERR1475429	6.4221	116.8
Malaysia	ERR1475430	6.4221	116.8
Malaysia	ERR1475439	6.71988	117.121
Malaysia	ERR1475441	6.4221	116.8
Malaysia	ERR1475451	6.4221	116.8
Malaysia	ERR1475456	6.4221	116.8
Malaysia	ERR1475457	6.71988	117.121
Cambodia	ERR152408	12.2869	103.542
Cambodia	ERR152410	12.2869	103.542
Cambodia	ERR152413	12.2869	103.542
Malaysia	ERR152414	5.83041	116.21
Malaysia	ERR152415	6.00397	116.197
Vietnam	ERR171580	11.7152	106.817
Vietnam	ERR175494	11.7152	106.817
Papua_New_Guinea	ERR175552	-4.4597	136.367
Papua_New_Guinea	ERR175555	-4.4597	136.367
Papua_New_Guinea	ERR175557	-4.4597	136.367
Vietnam	ERR211538	11.7152	106.817
Cambodia	ERR211549	12.2869	103.542
Cambodia	ERR211557	12.2869	103.542
Cambodia	ERR211561	12.2869	103.542
Papua_New_Guinea	ERR216469	-4.4597	136.367
Papua_New_Guinea	ERR216474	-4.4597	136.367
Cambodia	ERR216477	12.2869	103.542
Vietnam	ERR216527	11.7152	106.817
Cambodia	ERR216554	12.2869	103.542
Cambodia	ERR337538	12.2869	103.542
Thailand	ERR337595	16.7097	98.5759
Thailand	ERR337596	16.7097	98.5759
Thailand	ERR337597	16.7097	98.5759
Thailand	ERR337599	16.7097	98.5759
Thailand	ERR337600	16.7097	98.5759
Thailand	ERR337601	16.7097	98.5759
Thailand	ERR337602	17.4786	98.137
Thailand	ERR337603	16.7097	98.5759
Thailand	ERR337604	17.4786	98.137
Thailand	ERR337605	17.4786	98.137
Thailand	ERR337606	16.7097	98.5759
Thailand	ERR337607	16.7097	98.5759
Thailand	ERR337608	16.7097	98.5759
Thailand	ERR337609	16.7097	98.5759
Thailand	ERR337610	16.7097	98.5759
Thailand	ERR337611	17.4786	98.137
Thailand	ERR337612	16.7097	98.5759
Thailand	ERR337613	16.057	99.4493
Thailand	ERR337614	16.7097	98.5759
Thailand	ERR337615	16.7097	98.5759
Thailand	ERR337616	16.7097	98.5759
Thailand	ERR337617	16.7097	98.5759
Thailand	ERR337618	17.4786	98.137
Thailand	ERR337619	16.7097	98.5759
Thailand	ERR337620	16.7097	98.5759
Thailand	ERR337621	16.3949	98.6992
Thailand	ERR337622	16.7097	98.5759
Thailand	ERR337623	16.7097	98.5759
Thailand	ERR337625	16.057	99.4493
Thailand	ERR337626	17.4786	98.137
Thailand	ERR337628	16.057	99.4493
Thailand	ERR337629	16.7097	98.5759
Cambodia	ERR386533	12.2869	103.542
Cambodia	ERR386534	12.2869	103.542
Cambodia	ERR386535	12.7062	103.886
Cambodia	ERR386536	12.2869	103.542
Cambodia	ERR386537	12.2869	103.542
Cambodia	ERR386538	12.2869	103.542
Cambodia	ERR386539	12.2869	103.542
Cambodia	ERR386541	12.2869	103.542
Cambodia	ERR386542	12.7062	103.886
Cambodia	ERR386543	12.2869	103.542
Cambodia	ERR386546	12.2869	103.542
Cambodia	ERR388742	12.2869	103.542
Thailand	ERR404246	14.8426	104.35
Thailand	ERR426015	16.0081	104.079
Thailand	ERR426035	16.0081	104.079
Vietnam	ERR484719	11.7152	106.817
Vietnam	ERR484728	11.7152	106.817
Vietnam	ERR490260	11.7152	106.817
Thailand	ERR527338	16.7097	98.5759
Thailand	ERR527339	16.7097	98.5759
Thailand	ERR527340	16.3949	98.6992
Thailand	ERR527341	16.7097	98.5759
Thailand	ERR527342	16.7097	98.5759
Thailand	ERR527343	16.3949	98.6992
Thailand	ERR527344	16.3949	98.6992
Thailand	ERR527345	16.7097	98.5759
Thailand	ERR527346	16.3949	98.6992
China	ERR527347	32.1116	116.953
Thailand	ERR527348	16.7097	98.5759
Thailand	ERR527350	16.7097	98.5759
Thailand	ERR527351	16.3949	98.6992
Thailand	ERR527352	16.7097	98.5759
Thailand	ERR527353	16.3949	98.6992
Thailand	ERR527354	16.7097	98.5759
Thailand	ERR527355	16.3949	98.6992
Thailand	ERR527356	16.7097	98.5759
Thailand	ERR527358	16.7097	98.5759
Thailand	ERR527361	16.7097	98.5759
Thailand	ERR527362	16.7097	98.5759
Malaysia	ERR527363	6.43443	116.859
Thailand	ERR527364	16.7097	98.5759
Thailand	ERR527365	16.7097	98.5759
Thailand	ERR527366	16.7097	98.5759
Thailand	ERR527367	17.4786	98.137
Thailand	ERR527368	16.7097	98.5759
Thailand	ERR527369	16.7097	98.5759
Thailand	ERR527370	16.7097	98.5759
Thailand	ERR527371	16.7097	98.5759
Thailand	ERR527372	16.3949	98.6992
Thailand	ERR527374	16.3949	98.6992
Thailand	ERR527375	17.4786	98.137
Thailand	ERR527376	16.3949	98.6992
Thailand	ERR527377	16.3949	98.6992
Thailand	ERR527378	16.3949	98.6992
Thailand	ERR527379	16.7097	98.5759
Thailand	ERR527380	16.7097	98.5759
Thailand	ERR527381	16.3949	98.6992
Thailand	ERR527382	17.4786	98.137
Thailand	ERR527383	16.3949	98.6992
Thailand	ERR527384	16.7097	98.5759
Thailand	ERR527385	16.7097	98.5759
Papua_New_Guinea	ERR527453	-4.4597	136.367
Papua_New_Guinea	ERR527467	-4.4597	136.367
Thailand	ERR713941	16.7097	98.5759
Thailand	ERR773745	16.7097	98.5759
Thailand	ERR773746	16.7097	98.5759
Thailand	ERR773747	17.4786	98.137
Thailand	ERR773748	16.7097	98.5759
Ethiopia	ERR775189	7.16825	37.9161
Ethiopia	ERR775190	7.16825	37.9161
Ethiopia	ERR775191	7.16825	37.9161
Ethiopia	ERR775192	7.16825	37.9161
Ethiopia	ERR925409	7.04622	38.4882
Ethiopia	ERR925410	7.04622	38.4882
Ethiopia	ERR925411	7.04622	38.4882
Ethiopia	ERR925412	7.04622	38.4882
Ethiopia	ERR925416	6.02554	37.5663
Ethiopia	ERR925417	6.02554	37.5663
Ethiopia	ERR925420	6.02554	37.5663
Ethiopia	ERR925421	6.02554	37.5663
Ethiopia	ERR925424	7.45322	38.1161
Ethiopia	ERR925430	7.16825	37.9161
Ethiopia	ERR925431	7.16825	37.9161
Ethiopia	ERR925433	7.04622	38.4882
Ethiopia	ERR925434	7.04622	38.4882
Ethiopia	ERR925435	7.04622	38.4882
Ethiopia	ERR925436	6.02554	37.5663
Ethiopia	ERR925437	6.02554	37.5663
Ethiopia	ERR925438	6.02554	37.5663
Ethiopia	ERR925439	6.02554	37.5663
Ethiopia	ERR925440	7.45322	38.1161
Ethiopia	ERR925441	7.45322	38.1161
Brazil	Brazil1	-15.3237	-49.1218
Brazil	Brazil2	-15.3237	-49.1218
Brazil	Brazil3	-15.3237	-49.1218
Brazil	Brazil4	-15.3237	-49.1218
Brazil	Brazil5	-4.0601	-56.002
Brazil	Brazil6	-4.0601	-56.002
Brazil	Brazil7	-4.0601	-56.002
Brazil	Brazil8	-4.0601	-56.002
Brazil	Brazil9	-4.0601	-56.002
Brazil	Brazil10	-4.0601	-56.002
Brazil	Brazil11	0.0269196	-51.0797
Brazil	Brazil12	-12.7837	-56.8127
Brazil	Brazil13	-12.7837	-56.8127
Brazil	Brazil14	-12.7837	-56.8127
Brazil	Brazil15	-12.7837	-56.8127
Brazil	Brazil16	-12.7837	-56.8127
Brazil	Brazil17	-4.26309	-49.969
Brazil	Brazil18	-4.26309	-49.969
Brazil	Brazil19	-4.26309	-49.969
Brazil	Brazil20	3.83471	-51.8295
Brazil	Brazil21	3.83471	-51.8295
Brazil	Brazil22	3.83471	-51.8295
Brazil	Brazil23	3.83471	-51.8295
Brazil	Brazil24	3.83471	-51.8295
Brazil	Brazil25	3.83471	-51.8295
Brazil	Brazil26	3.83471	-51.8295
Brazil	Brazil27	3.83471	-51.8295
Brazil	Brazil28	3.83471	-51.8295
Brazil	Brazil29	-8.76177	-63.9021
Brazil	Brazil30	-8.07007	-72.8052
Brazil	Brazil31	-8.07007	-72.8052
Brazil	Brazil32	-8.07007	-72.8052
Brazil	Brazil33	-8.07007	-72.8052
India	India1	15.8827	74.0639
India	India2	15.8827	74.0639
India	India3	15.8827	74.0639
India	India4	23.0109	71.1191
India	India5	15.8827	74.0639
India	India6	19.1282	72.895
India	India7	30.8578	75.3774
India	India8	19.1282	72.895
India	India9	19.1282	72.895
India	India10	30.8578	75.3774
India	India11	15.8827	74.0639
India	India12	30.8578	75.3774
India	India13	15.8827	74.0639
India	India14	23.0109	71.1191
India	India15	30.8578	75.3774
India	India16	15.8827	74.0639
India	India17	23.0109	71.1191
India	India18	19.1282	72.895
India	India19	19.1282	72.895
India	India20	19.1282	72.895
India	India21	23.0109	71.1191
India	India22	19.1282	72.895
India	India23	19.1282	72.895
India	India24	19.1282	72.895
India	India25	19.1282	72.895
India	India26	19.1282	72.895
India	India27	19.1282	72.895
India	India28	23.0109	71.1191
India	India29	23.0109	71.1191
India	India30	30.8578	75.3774
India	India31	23.0109	71.1191
India	India32	23.0109	71.1191
India	India33	30.8578	75.3774
India	India34	30.8578	75.3774
India	India35	30.8578	75.3774
India	India36	30.8578	75.3774
India	India37	30.8578	75.3774
Brazil	Brazil34	-8.07007	-72.8052
Brazil	Brazil35	-8.07007	-72.8052
Brazil	Brazil36	-8.07007	-72.8052
Brazil	Brazil37	-8.07007	-72.8052
Brazil	Brazil38	-8.07007	-72.8052
Brazil	Brazil39	-8.07007	-72.8052
Brazil	Brazil40	-8.07007	-72.8052
Brazil	Brazil41	-8.07007	-72.8052
Brazil	Brazil42	-8.07007	-72.8052
Brazil	Brazil43	-8.07007	-72.8052
Brazil	Brazil44	-9.98397	-66.9947
Brazil	Brazil45	-9.98397	-66.9947
Brazil	Brazil46	-8.07007	-72.8052
Brazil	Brazil47	-9.98397	-66.9947
Brazil	Brazil48	-20.7528	-46.6552
Brazil	Brazil49	-8.07007	-72.8052
Brazil	Brazil50	-8.07007	-72.8052
Brazil	Brazil51	-8.07007	-72.8052
Brazil	Brazil52	-8.07007	-72.8052
Brazil	Brazil53	-8.07007	-72.8052
Brazil	Brazil54	-9.98397	-66.9947
Brazil	Brazil55	-8.07007	-72.8052
Brazil	Brazil56	-8.07007	-72.8052
Brazil	Brazil57	-9.98397	-66.9947
Brazil	Brazil58	-9.98397	-66.9947
Brazil	Brazil59	-9.98397	-66.9947
Brazil	Brazil60	-23.6141	-46.6613
Brazil	Brazil61	-23.6141	-46.6613
Brazil	Brazil62	-23.6141	-46.6613
Brazil	Brazil63	-23.6141	-46.6613
Brazil	Brazil64	-23.6141	-46.6613
Brazil	Brazil65	-23.6141	-46.6613
Brazil	Brazil66	-23.6141	-46.6613
Brazil	Brazil67	-23.6141	-46.6613
Brazil	Brazil68	-23.6141	-46.6613
Brazil	Brazil69	-23.6141	-46.6613
Brazil	Brazil70	-23.6141	-46.6613
Brazil	Brazil71	-23.6141	-46.6613
Brazil	Brazil72	-8.76177	-63.9021
Brazil	Brazil73	-8.76177	-63.9021
Brazil	Brazil74	-8.76177	-63.9021
Brazil	Brazil75	-8.76177	-63.9021
Brazil	Brazil76	0.178088	-63.5354
Brazil	Brazil77	0.178088	-63.5354
Brazil	Brazil78	0.178088	-63.5354
Myanmar	SRR10969353	24.7561	97.5509
Myanmar	SRR10969354	24.7561	97.5509
Myanmar	SRR10969355	24.7561	97.5509
Myanmar	SRR10969356	24.7561	97.5509
Myanmar	SRR10969357	24.7561	97.5509
Myanmar	SRR10969358	24.7561	97.5509
Myanmar	SRR10969359	24.7561	97.5509
China	SRR10969360	22.6709	107.073
China	SRR10969361	22.6709	107.073
China	SRR10969362	22.6709	107.073
Myanmar	SRR10969363	24.7561	97.5509
China	SRR10969364	22.6709	107.073
Myanmar	SRR10969365	24.7561	97.5509
Myanmar	SRR10969366	24.7561	97.5509
Myanmar	SRR10969367	24.7561	97.5509
Myanmar	SRR10969368	24.7561	97.5509
Myanmar	SRR10969369	24.7561	97.5509
Myanmar	SRR10969370	24.7561	97.5509
Myanmar	SRR10969371	24.7561	97.5509
Myanmar	SRR10969372	24.7561	97.5509
Myanmar	SRR10969373	24.7561	97.5509
Myanmar	SRR10969374	24.7561	97.5509
Myanmar	SRR10969375	24.7561	97.5509
Peru	SRR1562512	-3.80273	-73.3397
Peru	SRR1562513	-3.80273	-73.3397
Myanmar	SRR1562516	24.7561	97.5509
Colombia	SRR1562518	8.17191	-76.0654
Peru	SRR1562519	-3.49772	-73.0892
Thailand	SRR1562520	14.0846	99.4137
Peru	SRR1562521	-3.80273	-73.3397
Mexico	SRR1562522	14.9027	-92.3298
Colombia	SRR1562524	3.8772	-77.0119
Peru	SRR1562525	-3.80273	-73.3397
Mexico	SRR1562526	14.9974	-92.4372
Peru	SRR1562534	-3.49772	-73.0892
Peru	SRR1562535	-3.80273	-73.3397
Peru	SRR1562538	-3.76353	-73.2751
Colombia	SRR1562555	8.17191	-76.0654
Peru	SRR1562567	-4.72991	-77.0623
Papua_New_Guinea	SRR1562605	-4.4597	136.367
Peru	SRR1562606	-3.69954	-73.279
Peru	SRR1562614	-3.69954	-73.279
Peru	SRR1562615	-3.69954	-73.279
Thailand	SRR1562616	14.0846	99.4137
Peru	SRR1562624	-3.69954	-73.279
Papua_New_Guinea	SRR1562669	-4.4597	136.367
Thailand	SRR1562671	14.0846	99.4137
Papua_New_Guinea	SRR1562672	-4.4597	136.367
Colombia	SRR1562818	8.17191	-76.0654
Mexico	SRR1562839	14.9027	-92.3298
Mexico	SRR1562840	14.9027	-92.3298
Thailand	SRR1562845	14.0846	99.4137
Peru	SRR1562851	-4.72991	-77.0623
Colombia	SRR1562870	8.17191	-76.0654
Peru	SRR1562871	-12.7143	-70.5454
Peru	SRR1562931	-3.69954	-73.279
Brazil	SRR1562939	-10.2453	-67.3402
Peru	SRR1562958	-12.7143	-70.5454
Thailand	SRR1562959	14.0846	99.4137
Papua_New_Guinea	SRR1562960	-4.4597	136.367
Thailand	SRR1562962	14.0846	99.4137
Papua_New_Guinea	SRR1562963	-4.4597	136.367
Colombia	SRR1562965	8.17191	-76.0654
Peru	SRR1562966	-3.80273	-73.3397
Colombia	SRR1562967	1.7816	-78.7869
Mexico	SRR1562968	14.9027	-92.3298
Thailand	SRR1562970	14.0846	99.4137
Colombia	SRR1562971	8.17191	-76.0654
Peru	SRR1562972	-3.69954	-73.279
Thailand	SRR1562974	14.0846	99.4137
Colombia	SRR1562975	8.17191	-76.0654
Myanmar	SRR1564529	24.7561	97.5509
Myanmar	SRR1564547	24.2753	97.7483
Thailand	SRR1564548	14.0846	99.4137
Thailand	SRR1564565	14.0846	99.4137
Myanmar	SRR1564577	24.2753	97.7483
Thailand	SRR1564585	14.0846	99.4137
Thailand	SRR1564596	14.0846	99.4137
Thailand	SRR1564610	14.0846	99.4137
Peru	SRR1564630	-4.72991	-77.0623
Colombia	SRR1564650	8.17191	-76.0654
Thailand	SRR1564657	14.0846	99.4137
Thailand	SRR1564658	14.0846	99.4137
Colombia	SRR1564660	8.17191	-76.0654
Colombia	SRR1564664	5.68923	-76.6541
Colombia	SRR1564665	8.17191	-76.0654
Colombia	SRR1564670	1.7816	-78.7869
Thailand	SRR1564671	14.0846	99.4137
Thailand	SRR1564686	14.0846	99.4137
Thailand	SRR1564687	14.0846	99.4137
Thailand	SRR1564688	14.0846	99.4137
Thailand	SRR1564698	14.0846	99.4137
Thailand	SRR1564703	14.0846	99.4137
Thailand	SRR1564919	14.0846	99.4137
Thailand	SRR1564930	14.0846	99.4137
Thailand	SRR1564979	14.0846	99.4137
Thailand	SRR1564980	14.0846	99.4137
Thailand	SRR1565004	14.0846	99.4137
Thailand	SRR1565016	14.0846	99.4137
Thailand	SRR1565029	14.0846	99.4137
Thailand	SRR1565040	14.0846	99.4137
Thailand	SRR1565041	14.0846	99.4137
Thailand	SRR1565065	14.0846	99.4137
Thailand	SRR1565078	14.0846	99.4137
Thailand	SRR1565089	14.0846	99.4137
Thailand	SRR1565101	14.0846	99.4137
Thailand	SRR1565102	14.0846	99.4137
Thailand	SRR1565115	14.0846	99.4137
Thailand	SRR1565126	14.0846	99.4137
Thailand	SRR1567959	14.0846	99.4137
Thailand	SRR1567992	14.0846	99.4137
Myanmar	SRR1568013	25.5125	97.2182
Thailand	SRR1568014	14.0846	99.4137
Thailand	SRR1568038	14.0846	99.4137
Mexico	SRR1568077	14.9027	-92.3298
Thailand	SRR1568103	14.0846	99.4137
Papua_New_Guinea	SRR1568105	-4.4597	136.367
Peru	SRR1568107	-3.49772	-73.0892
Thailand	SRR1568109	14.0846	99.4137
Mexico	SRR1568110	14.9027	-92.3298
Colombia	SRR1568112	8.17191	-76.0654
Peru	SRR1568113	-3.49772	-73.0892
Myanmar	SRR1568114	24.7561	97.5509
Peru	SRR1568117	-3.76353	-73.2751
Colombia	SRR1568118	8.17191	-76.0654
Myanmar	SRR1568120	25.5125	97.2182
Brazil	SRR1568121	-9.98397	-66.9947
Peru	SRR1568122	-3.49772	-73.0892
Peru	SRR1568123	-3.80273	-73.3397
Mexico	SRR1568126	14.9372	-92.1677
Mexico	SRR1568127	14.9027	-92.3298
Colombia	SRR1568128	5.68923	-76.6541
Papua_New_Guinea	SRR1568147	-4.4597	136.367
Thailand	SRR1568148	14.0846	99.4137
Peru	SRR1568149	-12.7143	-70.5454
Mexico	SRR1568150	14.9027	-92.3298
Thailand	SRR1568152	14.0846	99.4137
Mexico	SRR1568153	14.9027	-92.3298
Thailand	SRR1568154	14.0846	99.4137
Colombia	SRR1568155	8.17191	-76.0654
Papua_New_Guinea	SRR1568156	-5.11785	145.776
Peru	SRR1568157	-4.72991	-77.0623
Mexico	SRR1568158	14.9027	-92.3298
Colombia	SRR1568159	8.17191	-76.0654
Colombia	SRR1568160	8.17191	-76.0654
Thailand	SRR1568161	14.0846	99.4137
Peru	SRR1568162	-4.72991	-77.0623
Peru	SRR1568163	-3.69954	-73.279
Peru	SRR1568164	-3.80273	-73.3397
Peru	SRR1568165	-4.90815	-80.6876
Peru	SRR1568166	-4.90815	-80.6876
Peru	SRR1568167	-4.90815	-80.6876
Peru	SRR1568168	-3.69954	-73.279
Colombia	SRR1568169	8.17191	-76.0654
Colombia	SRR1568171	8.17191	-76.0654
Peru	SRR1568172	-3.80273	-73.3397
Peru	SRR1568174	-12.7143	-70.5454
Peru	SRR1568175	-3.69954	-73.279
Papua_New_Guinea	SRR1568177	-4.4597	136.367
Peru	SRR1568178	-4.90815	-80.6876
Peru	SRR1568179	-3.80273	-73.3397
Thailand	SRR1568180	14.0846	99.4137
Mexico	SRR1568181	14.9027	-92.3298
Peru	SRR1568182	-3.49772	-73.0892
Peru	SRR1568183	-3.49772	-73.0892
Peru	SRR1568184	-3.69954	-73.279
Papua_New_Guinea	SRR1568185	-4.4597	136.367
Thailand	SRR1568186	14.0846	99.4137
Peru	SRR1568187	-3.49772	-73.0892
Papua_New_Guinea	SRR1568189	-4.4597	136.367
Mexico	SRR1568190	14.9027	-92.3298
Peru	SRR1568191	-4.90815	-80.6876
Brazil	SRR1568192	-10.2453	-67.3402
Brazil	SRR1568193	-10.2453	-67.3402
Peru	SRR1568195	-3.49772	-73.0892
Peru	SRR1568196	-12.7143	-70.5454
Peru	SRR1568198	-3.80273	-73.3397
Peru	SRR1568199	-3.80273	-73.3397
Mexico	SRR1568201	14.7814	-92.176
Peru	SRR1568202	-4.90815	-80.6876
Peru	SRR1568203	-4.90815	-80.6876
Myanmar	SRR1568204	24.7561	97.5509
Thailand	SRR1568205	14.0846	99.4137
Peru	SRR1568206	-4.72991	-77.0623
Colombia	SRR1568207	8.17191	-76.0654
Thailand	SRR1568208	14.0846	99.4137
Thailand	SRR1568209	14.0846	99.4137
Peru	SRR1568210	-3.80273	-73.3397
Peru	SRR1568211	-3.80273	-73.3397
Colombia	SRR1568213	8.17191	-76.0654
Papua_New_Guinea	SRR1568214	-4.4597	136.367
Peru	SRR1568216	-4.90815	-80.6876
Mexico	SRR1568218	14.9027	-92.3298
Mexico	SRR1568219	14.9027	-92.3298
Colombia	SRR1568221	3.8772	-77.0119
Mexico	SRR1568223	14.9027	-92.3298
Mexico	SRR1568225	14.9027	-92.3298
Peru	SRR1568226	-3.80273	-73.3397
Colombia	SRR1568227	8.17191	-76.0654
Thailand	SRR1568229	14.0846	99.4137
Colombia	SRR1568230	8.17191	-76.0654
Mexico	SRR1568231	14.9027	-92.3298
Peru	SRR1568232	-3.69954	-73.279
Peru	SRR1568234	-3.49772	-73.0892
Colombia	SRR1568235	5.68923	-76.6541
Colombia	SRR1568236	1.7816	-78.7869
Peru	SRR1568787	-3.69954	-73.279
Colombia	SRR1573226	3.8772	-77.0119
Peru	SRR1759047	-3.80273	-73.3397
Peru	SRR1759122	-3.80273	-73.3397
Peru	SRR1759307	-3.49772	-73.0892
Peru	SRR1759336	-4.25232	-74.7356
Papua_New_Guinea	SRR1759411	-5.23305	145.793
Papua_New_Guinea	SRR1759523	-5.29028	145.739
Papua_New_Guinea	SRR1759592	-5.11785	145.776
Papua_New_Guinea	SRR1759594	-5.29028	145.739
Cambodia	SRR6361692	7.67433	36.84
Cambodia	SRR6361806	7.67433	36.84
Cambodia	SRR6361693	7.67433	36.84
Cambodia	SRR6361350	-5.29028	145.739
Cambodia	SRR6361545	13.8259	107.026
Cambodia	SRR6361351	-5.29028	145.739
Cambodia	SRR6361698	7.67433	36.84
Cambodia	SRR6361623	7.67433	36.84
Cambodia	SRR6361608	7.67433	36.84
Cambodia	SRR6361544	13.8259	107.026
Cambodia	SRR6361655	7.67433	36.84
Cambodia	SRR6361516	-5.29028	145.739
Cambodia	SRR6361515	-5.29028	145.739
Cambodia	SRR6361520	13.8259	107.026
Cambodia	SRR6361498	-5.29028	145.739
Cambodia	SRR6361699	7.67433	36.84
Cambodia	SRR6361497	-5.29028	145.739
Cambodia	SRR6361707	7.67433	36.84
Cambodia	SRR6361549	7.67433	36.84
Cambodia	SRR6361700	7.67433	36.84
Cambodia	SRR572649	-5.29028	145.739
Cambodia	SRR572650	-5.29028	145.739
Cambodia	SRR572648	-5.29028	145.739
Peru	SRR6668513	7.67433	36.84
Peru	SRR6668528	7.67433	36.84
Peru	SRR6668566	7.67433	36.84
Peru	SRR6668547	7.67433	36.84
Peru	SRR6668546	7.67433	36.84
Peru	SRR6668509	7.67433	36.84
Peru	SRR6668500	7.67433	36.84
Peru	SRR6668501	7.67433	36.84
Peru	SRR6668538	7.67433	36.84
Peru	SRR6668533	7.67433	36.84
Peru	SRR6668518	7.67433	36.84
Peru	SRR6668519	7.67433	36.84
Peru	SRR6668520	7.67433	36.84
Peru	SRR6668522	7.67433	36.84
Peru	SRR6668523	7.67433	36.84
Peru	SRR6668524	7.67433	36.84
Peru	SRR6668525	7.67433	36.84
Peru	SRR6668510	7.67433	36.84
Peru	SRR6668511	7.67433	36.84
Peru	SRR6668557	7.67433	36.84
Peru	SRR6668555	7.67433	36.84
Peru	SRR6668530	7.67433	36.84
Peru	SRR6668529	7.67433	36.84
Peru	SRR6668517	7.67433	36.84
Peru	SRR6668515	7.67433	36.84
Peru	SRR1562523	14.9027	-92.3298
India	SRR1740345	3.8772	-77.0119
India	SRR1738015	3.8772	-77.0119
India	SRR1738040	3.8772	-77.0119
China	SRR3098077	-5.29028	145.739
China	SRR3926867	-5.29028	145.739
China	SRR3926973	-5.29028	145.739
China	SRR3926981	-5.29028	145.739
China	SRR3926982	-5.29028	145.739
China	SRR3926983	-5.29028	145.739
China	SRR2037086	-5.29028	145.739
Cambodia	SRR6361364	-5.29028	145.739
Cambodia	SRR6361755	7.67433	36.84
Cambodia	SRR6361376	-5.29028	145.739
Cambodia	SRR6361701	7.67433	36.84
Cambodia	SRR6361805	7.67433	36.84
Cambodia	SRR6361804	7.67433	36.84
Cambodia	SRR6361801	7.67433	36.84
Cambodia	SRR6361802	7.67433	36.84
Cambodia	SRR6361548	7.67433	36.84
Cambodia	SRR6361547	7.67433	36.84
Cambodia	SRR6361517	-5.29028	145.739
Cambodia	SRR6361651	7.67433	36.84
Cambodia	SRR6361543	13.8259	107.026
Cambodia	SRR6361697	7.67433	36.84
Cambodia	SRR6361696	7.67433	36.84
Cambodia	SRR6361546	13.8259	107.026
Cambodia	SRR6361422	-5.29028	145.739
Ethiopia	ERR2678989	14.8191	106.824
Ethiopia	ERR2678990	14.8191	106.824
Ethiopia	ERR2678991	14.8191	106.824
Ethiopia	ERR2678992	14.8191	106.824
Ethiopia	ERR2678993	14.8191	106.824
Ethiopia	ERR2678994	14.8191	106.824
Ethiopia	ERR2678996	14.8191	106.824
Ethiopia	ERR2678998	14.8191	106.824
Ethiopia	ERR2678999	14.8191	106.824
Ethiopia	ERR2679000	14.8191	106.824
Ethiopia	ERR2679002	14.8191	106.824
Ethiopia	ERR2679003	14.8191	106.824
Ethiopia	ERR2679004	14.8191	106.824
Ethiopia	ERR2679005	14.8191	106.824
Ethiopia	ERR2679006	14.8191	106.824
Ethiopia	ERR2679007	14.8191	106.824
Ethiopia	ERR2679008	14.8191	106.824
Ethiopia	ERR2679009	14.8191	106.824
Ethiopia	ERR2679010	14.8191	106.824
Ethiopia	ERR2679012	14.8191	106.824
