# Supplementary material for: Geographical classification of malaria parasites through applying machine learning to whole genome sequence data
Source: Sci Rep. 2022 Dec 7;12:21150. doi: 10.1038/s41598-022-25568-6 (PMC9729610; doi:10.1038/s41598-022-25568-6)
Supplement: Supplementary file 3 — Supplementary Information 3. [file 41598_2022_25568_MOESM3_ESM.xlsx]

## Sheet: Pfalciparum_CNN-C_Country
S5 Table: Confusion matrix
True location label	Bangladesh	Benin	Burkina_Faso	Cambodia	Cameroon	Colombia	DRC	Ethiopia	Gambia	Ghana	Guinea	Ivory_Coast	Kenya	Laos	Madagascar	Malawi	Mali	Mauritania	Myanmar	Nigeria	PNG	Peru	Senegal	Tanzania	Thailand	Uganda	Vietnam
Bangladesh	8
Benin		8
Burkina_Faso			6							2
Cambodia				108										3											1
Cameroon					23
Colombia						2
DRC							34
Ethiopia								3
Gambia									14								1	1
Ghana										87		1					4	1
Guinea										7	9
Ivory_Coast										4							3
Kenya													8											3
Laos				1										11
Madagascar															3
Malawi																2								1
Mali									3	5	2						23	3					2
Mauritania									4									4
Myanmar																			24
Nigeria										1										1
PNG																					12
Peru																						3
Senegal									1								1	1					5
Tanzania																								32
Thailand				1																					92
Uganda											1															1
Vietnam																											14

## Sheet: Pfalciparum_CNN-C_Region
True region label	Central_Africa	East_Africa	Horn_of_Africa	Oceania	South_America	South_Central_Africa	South_East_Asia	Southern_Africa	West_Africa
Central_Africa	23	0	0	0	0	0	0	0	0
East_Africa	0	44	0	0	0	0	0	0	1
Horn_of_Africa	0	0	3	0	0	0	0	0	0
Oceania	0	0	0	12	0	0	0	0	0
South_America	0	0	0	0	5	0	0	0	0
South_Central_Africa	0	0	0	0	0	34	0	0	0
South_East_Asia	0	0	0	0	0	0	263	0	0
Southern_Africa	0	1	0	0	0	0	0	5	0
West_Africa	0	0	0	0	0	0	0	0	204

## Sheet: Pvivax_LOG-C_Country
True location label	Brazil	Cambodia	Colombia	Ethiopia	India	Malaysia	Mexico	Myanmar	Papua_New_Guinea	Peru	Thailand	Vietnam
Brazil	8	0	0	0	0	0	0	0	0	0	0	0
Cambodia	0	7	0	0	0	0	0	0	0	0	0	0
China	0	0	0	0	0	0	0	1	0	0	0	0
Colombia	0	0	3	0	0	0	0	0	0	0	0	0
Ethiopia	0	0	0	4	0	0	0	0	0	0	0	0
India	0	0	0	0	4	0	0	0	0	0	0	0
Malaysia	0	0	0	0	0	5	0	0	0	0	0	0
Mexico	0	0	0	0	0	0	2	0	0	0	0	0
Myanmar	0	0	0	0	0	0	0	2	0	0	1	0
Papua_New_Guinea	0	0	0	0	0	0	0	0	2	0	0	0
Peru	0	0	0	0	0	0	0	0	0	9	0	0
Thailand	0	0	0	0	0	0	0	0	0	0	16	0
Vietnam	0	0	0	0	0	0	0	0	0	0	0	2

## Sheet: Pvivax_LOG-C_Region
True region label	Horn_of_Africa	Oceania	South_America	South_Asia	South_East_Asia	Southern_South_East_Asia
Horn_of_Africa	4	0	0	0	0	0
Oceania	0	2	0	0	0	0
South_America	0	0	22	0	0	0
South_Asia	0	0	0	4	0	0
South_East_Asia	0	0	0	0	29	0
Southern_South_East_Asia	0	0	0	0	0	5
